# Supplementary material for: Transcriptomic Analysis of Circulating Leukocytes Obtained during the Recovery from Clinical Mastitis Caused by Escherichia coli in Holstein Dairy Cows
Source: Animals (Basel). 2022 Aug 21;12(16):2146. doi: 10.3390/ani12162146 (PMC9404729; doi:10.3390/ani12162146)
Supplement: Supplementary file 1 [file animals-12-02146-s001.zip]

Archive with 6 entries (6 files):
- Supplementary Table S1 Animal Information.pdf
- Supplementary Table S2 Concentration and quality of leukocyte RNA samples analysed.xlsx
- Supplementary Table S3A-D.xlsx
- Supplementary Table S4A-E.xlsx
- Supplementary Table S5.pdf
- Supplementary Table S6.pdf
