# Supplementary material for: Transcriptomic Analysis of Circulating Leukocytes Obtained during the Recovery from Clinical Mastitis Caused by Escherichia coli in Holstein Dairy Cows
Source: Animals (Basel). 2022 Aug 21;12(16):2146. doi: 10.3390/ani12162146 (PMC9404729; doi:10.3390/ani12162146)
Supplement: Supplementary file 1 [file animals-12-02146-s001.zip › Supplementary Table S2 Concentration and quality of leukocyte RNA samples analysed.xlsx]

## Sheet: Cow WBC samples
Supplementary table S2. Concentration and quality of leukocyte RNA samples analysed
with Agilent BioAnalyzer and NanoDrop
Cow_ID	Group	Conc (ng/µl)	RIN
A1	E+	46	9.3
A2	E+	84	9.4
A3	E+	45	9.8
A4	E+	72	9.9
A5	E+	100	9.8
A8	E+	41	9.5
A9	E+	93	9.8
A10	E+	39	10
A17	E+	65	9.9
A11	E-	78	9.7
A12	E-	120	9.8
A13	E-	69	9.6
A14	E-	163	9.5
A15	E-	94	9.6
A16	E-	119	9.7
