# Supplementary material for: Transcriptomic Analysis of Circulating Leukocytes Obtained during the Recovery from Clinical Mastitis Caused by Escherichia coli in Holstein Dairy Cows
Source: Animals (Basel). 2022 Aug 21;12(16):2146. doi: 10.3390/ani12162146 (PMC9404729; doi:10.3390/ani12162146)
Supplement: Supplementary file 1 [file animals-12-02146-s001.zip › Supplementary Table S3A-D.xlsx]

## Sheet: Suppl. Table S3A
DEG in comparison of E. coli(+) EARLY vs CONT cows, n=6 per group
Up-regulated in E. coli(+) EARLY							Down-regulated in E. coli(+) EARLY
Gene symbol	Max group mean	Log₂ fold change	Fold change	P-value	P (BH)		Gene symbol	Max group mean	Log₂ fold change	Fold change	P-value	P (BH)		No. DEG	Summary
CATHL6	11.2957	7.70995	209.375	1.22777e-10	2.32457e-08		LOC505052	1.64514	-6.11901	-69.5034	1.22762e-07	4.42724e-06		1090	UP regulated
LOC112445470	2.01913	6.71812	105.283	1.20936e-11	3.92525e-09		SPINK4	0.574187	-5.98043	-63.1377	0.00354026	0.0113288		161	DOWN regulated
PVALB	2.07699	6.06648	67.0183	0.000278258	0.00188155		LOC785756	0.770692	-5.91634	-60.3943	0.0021646	0.00794504		1251	Total
LOC101902490	9.90389	5.96366	62.4081	0.000144093	0.0011289		MGC151921	0.199254	-5.18683	-36.4244	0.00995478	0.0236582
CATHL2	4.85247	5.93386	61.1322	1.53017e-09	1.58024e-07		LOC100847677	0.10762	-5.17079	-36.0216	0.00756587	0.0197582
DNER	0.26822	5.90974	60.1184	0.000616051	0.00318106		LOC104970193	0.675861	-5.13261	-35.0809	0.00767626	0.019932
MFAP5	0.297194	5.76347	54.3222	0.000334944	0.00212568		LOC101904044	0.176767	-4.86411	-29.1235	0.0160564	0.0337155
CTHRC1	0.160014	5.62174	49.2393	0.00289482	0.00980184		MUCL1	0.306272	-4.65141	-25.1313	0.0159677	0.0335913
CATHL5	1.7673	5.60759	48.7588	3.36262e-09	3.18328e-07		MIOX	0.609435	-4.27776	-19.3969	0.000125278	0.00102019
ACTA1	0.52402	5.55307	46.9505	0.00141421	0.00584195		LOC100337108	5.09653	-4.22402	-18.6877	5.09267e-05	0.000509715
CYR61	0.652166	5.52401	46.0142	0.000173216	0.00131182		BDA20	0.990194	-4.16634	-17.9553	5.28926e-06	8.28772e-05
SERPINB4	19.3335	5.52307	45.9844	2.56297e-12	1.16461e-09		LOC100300091	0.305677	-4.08042	-16.9172	0.00857842	0.0214649
CATHL1	11.8786	5.52049	45.9021	1.53966e-08	1.02885e-06		REG4	0.161116	-3.99006	-15.8901	0.00473474	0.0141172
CDH13	0.127032	5.46798	44.2614	0.00218576	0.00799685		LOC100848277	0.693898	-3.12118	-8.701	0.00653658	0.0177433
LOC511106	0.110452	5.43953	43.3973	0.000139787	0.00111437		OOEP	0.142147	-3.09644	-8.55307	0.0185226	0.0375744
MGP	0.384689	5.34175	40.5532	0.00550787	0.0156228		SPATA21	0.130652	-3.01697	-8.09464	0.00980791	0.0234564
IRS4	0.13809	5.33761	40.4372	0.0014928	0.00608914		LILRA4	0.761212	-2.86674	-7.29417	0.000906155	0.00429809
CATHL4	7.29208	5.26185	38.3686	1.0159e-07	3.91208e-06		LOC534578	0.767623	-2.79573	-6.94383	0.0211806	0.0415565
ACTBL2	0.270811	5.2463	37.9572	0.00340487	0.0110198		C1R	4.87517	-2.61343	-6.11959	3.90247e-06	6.47183e-05
LOC520402	7.61105	5.24405	37.8979	7.6954e-07	1.78408e-05		SLC34A1	0.268384	-2.60719	-6.09316	0.00217445	0.00796829
LOC786348	24.5352	5.2173	37.2017	5.58178e-14	6.3409e-11		PDE11A	0.168938	-2.56734	-5.92717	0.0140811	0.0307914
LOC107131803	28.1275	5.14386	35.3553	2.68541e-10	4.35804e-08		RSPO1	0.201178	-2.56121	-5.90201	0.00300592	0.0101177
EFNA3	0.166794	5.11206	34.5847	0.00584592	0.0162769		LOC100337076	0.219373	-2.34432	-5.07819	0.00161411	0.00638895
SFTPC	1.15623	5.11136	34.5679	0.00221105	0.00807636		TPC3	4.2138	-2.14357	-4.41853	0.000331392	0.00211495
RPH3A	0.161528	5.10671	34.4567	5.20491e-07	1.29951e-05		SLAMF8	2.01099	-2.01142	-4.03179	9.70747e-05	0.000851558
PRG3_2	4.79096	5.05493	33.2418	2.06554e-07	6.25722e-06		LOC781977	0.716469	-1.97566	-3.93308	0.000469561	0.00266046
KRT17	0.246412	5.0257	32.5752	0.00542901	0.0154377		EPHX2	1.72479	-1.93697	-3.82899	0.00116228	0.00514756
CREG2	0.353616	4.9549	31.0152	1.92e-07	5.89491e-06		LOC784305	9.30669	-1.8816	-3.68482	0.000402138	0.00239177
LOC783509	0.118663	4.94549	30.8135	0.000104068	0.00090245		MMP3	0.551799	-1.86747	-3.64892	0.0260397	0.0480212
LRRC52	0.106727	4.93654	30.6228	0.00693043	0.0184812		LOC790181	0.342666	-1.83624	-3.57079	0.027175	0.0495121
LOC112443756	0.124029	4.91255	30.1179	0.00583933	0.0162785		AKR1C4	2.90895	-1.76572	-3.40045	0.00021469	0.00155343
RPL10L	0.503521	4.85855	29.0114	0.00816037	0.0207852		BATF2	0.47011	-1.7606	-3.3884	0.0189311	0.0381985
NXF3_2	0.227363	4.7585	27.0677	0.000355138	0.00220457		ZNF233	0.264996	-1.7538	-3.37247	0.0231396	0.0441792
LOC506828	0.197152	4.71985	26.3522	0.00139696	0.00581298		LOC781710	29.92	-1.67087	-3.18408	0.000483464	0.00269885
ADAM23	0.104143	4.7059	26.0985	0.000122457	0.00100805		TMC1	0.550658	-1.54574	-2.91954	0.00986624	0.0235463
CRISP3	2.17538	4.67288	25.508	7.86685e-06	0.000113123		RAB7B	0.378922	-1.53608	-2.90006	0.00737145	0.0193842
THY1	2.41844	4.63541	24.8541	4.58986e-09	3.86228e-07		KLHDC8A	0.449435	-1.45696	-2.74529	0.00769341	0.0199309
SEMA6B	0.152539	4.63509	24.8486	6.80871e-06	0.000101772		TUFT1	0.735833	-1.43263	-2.69938	0.00700188	0.0186498
LOXL2	0.548284	4.59561	24.1777	0.000198335	0.00145831		ZNF205	0.81784	-1.41134	-2.65985	0.00184637	0.00700327
LOC511695	0.226055	4.58946	24.075	3.63691e-05	0.000389767		UGGT2	0.361442	-1.3723	-2.58882	0.00798136	0.0205364
HOXA10	0.110778	4.54186	23.2936	0.0145849	0.0315589		CCER2	0.536907	-1.36894	-2.58281	0.0127079	0.0283341
NTSR1	0.154884	4.52331	22.996	0.0152237	0.0324163		CD1B	0.473889	-1.2936	-2.45139	0.0170331	0.0352773
DCXR_1	0.370686	4.5206	22.9528	0.0112591	0.0259175		CDH10	1.65824	-1.28985	-2.44503	0.00621921	0.0171273
LOC112441458	2.9473	4.51503	22.8644	1.72445e-06	3.43681e-05		GRIA3	0.297191	-1.25621	-2.38868	0.0147319	0.031726
LOC615697	0.160508	4.49305	22.5187	0.0126065	0.0282466		STAC2	0.524772	-1.23976	-2.36159	0.0129559	0.0287739
LOC768323	0.230545	4.49131	22.4915	0.00128297	0.00544842		LOC101903126	21.497	-1.23284	-2.35029	0.000391268	0.00233937
LOC107132247	1.24601	4.46641	22.1067	0.01284	0.0285724		MSR1	2.14353	-1.22727	-2.34124	0.000232876	0.00163301
TNNT1	0.164526	4.46168	22.0344	0.0182981	0.0372855		KLHL33	1.10155	-1.19416	-2.28812	0.00289171	0.00982057
LRRC26	0.194384	4.45847	21.9853	0.0131069	0.0289679		LOC524576	16.2408	-1.1692	-2.24886	0.00371403	0.0117198
SPP1	0.785666	4.45708	21.9641	0.00156882	0.0062423		CXCL10	14.227	-1.14524	-2.21183	0.00359175	0.0114613
ITIH3	0.407527	4.43379	21.6124	0.00302616	0.0101258		CFAP46	0.166038	-1.14205	-2.20695	0.0156915	0.0331638
HBA	0.721492	4.37698	20.7779	0.0157579	0.0332422		DTX4	0.788389	-1.13991	-2.20367	6.87886e-05	0.000637909
LOC505658	0.857764	4.33845	20.2303	2.69887e-05	0.000303556		CD1E	3.12516	-1.12542	-2.18165	0.00496238	0.014529
LOC112445185	0.172441	4.3246	20.037	0.00100565	0.004644		MKRN3	0.321587	-1.12425	-2.17988	0.00505547	0.0146693
HMGA2	0.100813	4.26069	19.1688	0.0246277	0.0461288		CPED1	1.43123	-1.09522	-2.13646	0.000838713	0.00404577
FLNC	0.170543	4.24389	18.9469	4.73303e-05	0.000482217		PTPRO	0.618305	-1.08919	-2.12754	0.00991693	0.023593
NEFL	0.17798	4.22872	18.7488	0.00370729	0.0117148		CD38	9.46489	-1.08744	-2.12497	6.86294e-05	0.000639041
CYP2C87	0.140936	4.22766	18.7349	0.0202597	0.0403065		C16H1orf115	10.2078	-1.08214	-2.11717	0.00248262	0.00875855
LOC616450	0.128927	4.2222	18.6642	0.0212497	0.041656		GSTT1	0.607975	-1.08213	-2.11716	0.0209546	0.0413272
ORM1	1.13202	4.21508	18.5723	1.43571e-07	4.79695e-06		TULP3	0.916708	-1.06405	-2.09079	0.00476876	0.0141814
STC2	0.549411	4.17666	18.0842	0.00825834	0.0209174		CIITA	15.4402	-1.03287	-2.04609	6.79943e-09	5.14943e-07
CATHL3	2.6758	4.14554	17.6983	6.64581e-11	1.50993e-08		CALHM6	6.38393	-1.02911	-2.04076	0.00843583	0.0212721
LOC782966	0.478863	4.13911	17.6196	0.0053971	0.0154436		SLC16A11	0.713265	-1.01662	-2.02317	0.0245006	0.0460045
MMP8	2.93223	4.0875	17.0004	3.52858e-07	9.65896e-06		CERS4	14.844	-1.00532	-2.00739	6.0767e-06	9.26595e-05
LOC100297192	25.4538	4.08236	16.94	0.0001967	0.00145098		AKAP2	2.65517	-0.994725	-1.9927	0.0024109	0.00854534
LOC100126053	0.149967	4.04447	16.5008	0.00254262	0.00890114		MYH14	0.530109	-0.977197	-1.96864	0.0016302	0.00641907
LOC112445429	0.654714	3.98645	15.8504	1.38546e-07	4.76933e-06		MMP28	1.84913	-0.973564	-1.96369	0.0154805	0.0328706
RNASE2	0.786449	3.97827	15.7608	0.000136468	0.00109175		P2RY1	3.04081	-0.971857	-1.96136	0.0100836	0.0239392
PTX3	7.55814	3.9459	15.4111	1.2249e-08	8.97732e-07		AGMAT	2.61382	-0.966819	-1.95453	0.00250203	0.00879969
TFPI2	0.413275	3.93806	15.3276	0.00633966	0.017333		WSCD1	0.393583	-0.933781	-1.91028	0.0235818	0.044611
LOC112443481	0.690578	3.89443	14.871	0.000892615	0.00425162		CD300E	0.719595	-0.918678	-1.89038	0.0151958	0.0324177
LOC112444752	0.16901	3.87945	14.7174	8.78664e-05	0.00079853		ASCL4	1.01795	-0.917478	-1.88881	0.00162472	0.00640862
PLAT	0.120896	3.86089	14.5292	0.00128901	0.0054537		PPP1R9A	1.65137	-0.917248	-1.88851	0.000854297	0.00411221
PTK7	0.105348	3.85231	14.4431	0.00833659	0.0210921		CD83	7.69399	-0.916022	-1.88691	0.000281531	0.00188684
LOC112448555	0.252292	3.84849	14.4049	0.0126377	0.0282329		ADAM11	0.958615	-0.908114	-1.87659	0.0255462	0.0474579
CRMP1	0.103967	3.83988	14.3192	0.0133316	0.0293501		CACNA1S	0.715326	-0.897387	-1.86269	0.00823617	0.0208846
CA3	0.232718	3.83439	14.2648	0.00577819	0.0162075		MAPK8IP2	0.65616	-0.88771	-1.85024	0.0111649	0.0257792
CHRM3	0.397966	3.81978	14.1211	1.72885e-07	5.45547e-06		LOC617785	1.29736	-0.88028	-1.84073	0.026982	0.0493187
LOC112441541	0.19017	3.79646	13.8947	3.47176e-05	0.000377408		LOC787891	0.403068	-0.878803	-1.83885	0.00567429	0.0160348
TAS2R3	0.1679	3.78169	13.7531	0.00477469	0.0141805		LCAT	3.15037	-0.862912	-1.81871	0.00353903	0.0113409
EPHB2	0.12898	3.74753	13.4313	0.0163451	0.034101		PDGFRA	1.28597	-0.862601	-1.81831	0.0081333	0.0207395
EEF1A2	0.825845	3.72855	13.2558	0.00372739	0.0117294		ABAT	1.00787	-0.858332	-1.81294	0.0025386	0.00890076
EREG	0.160272	3.68549	12.866	3.53139e-06	6.03258e-05		BOLA-DRA	90.6704	-0.849917	-1.8024	5.63757e-05	0.000549724
FN1	8.91339	3.61511	12.2534	2.59884e-05	0.000295229		CLGN	1.29646	-0.849906	-1.80238	0.00795718	0.0204974
SDC2	0.153504	3.61236	12.2301	0.000481843	0.00269642		VAMP8	21.9696	-0.848444	-1.80056	0.000296648	0.00194232
RAI14	0.238814	3.61232	12.2297	0.000226182	0.00160089		DIRAS2	7.68541	-0.847628	-1.79954	0.00106711	0.00482962
UOX	0.309569	3.53928	11.6259	0.00809209	0.0206808		SLC12A7	6.4724	-0.84706	-1.79883	0.00216256	0.00795038
ICAM4	0.11331	3.52711	11.5283	0.000476229	0.00268485		LOC104968656	0.903132	-0.846744	-1.79844	0.0150637	0.0321661
AZU1	2.30427	3.52555	11.5159	0.000489012	0.00271647		GSTP1_1	3.29431	-0.845306	-1.79665	0.00977651	0.0234059
LOC101907562	0.169127	3.51939	11.4668	0.000625948	0.00321028		DSB	1.26672	-0.844016	-1.79504	0.0105424	0.0245414
LOC539818	0.575485	3.51139	11.4034	0.00182223	0.00694648		CD72	20.3842	-0.834795	-1.7836	5.85711e-05	0.00056627
SFRP4	0.152965	3.49084	11.2421	0.00151897	0.00611899		BLA-DQB	887.026	-0.829848	-1.7775	0.00183958	0.00698919
TNFAIP6	14.385	3.47032	11.0833	1.78241e-10	3.1151e-08		SPDEF	3.25415	-0.776067	-1.71246	0.0108346	0.0251442
CYP2C18	0.587557	3.46539	11.0455	0.0161504	0.033788		CR2	19.3597	-0.766642	-1.70131	0.00333166	0.0108291
LOC104976340	0.536182	3.46122	11.0137	6.95118e-08	3.09668e-06		FGD2	28.0879	-0.761009	-1.69468	1.08696e-05	0.000145269
PGLYRP1	11.284	3.42428	10.7352	5.60111e-05	0.000553292		TNFRSF21	7.33831	-0.758943	-1.69225	0.000453031	0.00259921
LOC112449072	7.77423	3.40879	10.6206	0.000614558	0.00318058		ZNF550	0.625464	-0.756054	-1.68886	0.0181586	0.0371343
LOC525947	0.392453	3.40208	10.5713	0.0186944	0.0378554		SCIMP	1.78354	-0.754732	-1.68732	0.0141806	0.0309196
SULT1C4_2	0.176788	3.38275	10.4306	0.000280045	0.00188243		NR1H3	4.33716	-0.751633	-1.6837	0.00964271	0.0232325
ACTL8	0.130306	3.33306	10.0774	0.0204726	0.0406589		PXDC1	7.98766	-0.750776	-1.6827	0.000677965	0.00341538
LOC783202	2.27836	3.32809	10.0428	0.00712031	0.0188328		CHST7	2.06241	-0.746196	-1.67736	0.00370626	0.0117279
LOC505972	4.73545	3.32504	10.0216	9.71763e-08	3.87341e-06		SYNE2	2.97251	-0.745802	-1.67691	0.00495614	0.0145295
BHMT	0.439125	3.3032	9.87105	0.0195372	0.039247		LOC512863	8.63501	-0.740767	-1.67106	0.0168855	0.0350035
KIRREL1	0.143855	3.29871	9.84033	0.00038419	0.0023339		BCL11A	1.03409	-0.738502	-1.66844	0.0110087	0.0254962
LOC618075	0.102938	3.29516	9.81619	0.00812704	0.0207468		NPHP1	2.06895	-0.734873	-1.66425	0.00202774	0.00757736
AQP1	1.19146	3.29275	9.79982	1.95402e-05	0.000234896		LOC512286	15.2116	-0.730579	-1.65931	0.00311027	0.0103463
TBX3	0.106315	3.2905	9.78449	0.000859429	0.00412817		LOC530929	1.05603	-0.729497	-1.65806	0.0111207	0.0257294
IGFBP6	0.677997	3.28585	9.75305	0.00166061	0.00652752		FCRLA	14.7612	-0.728543	-1.65696	0.00396007	0.0122579
MMP9	3.39834	3.24371	9.47229	1.40152e-07	4.75262e-06		VAV2	6.12317	-0.728267	-1.65665	0.00324012	0.0106844
PROK2	6.76049	3.20851	9.24395	4.57099e-13	3.46177e-10		ETFBKMT	4.52309	-0.726055	-1.65411	0.00259198	0.00900457
NINJ2	0.252369	3.16516	8.97035	0.000445133	0.00257995		PTPRCAP	14.5414	-0.725564	-1.65355	0.000413383	0.0024395
COL1A1	0.150671	3.12889	8.74763	0.00378816	0.0118877		TNFRSF13C	4.402	-0.724551	-1.65239	0.0119377	0.0271768
DEFB10	3.55115	3.12823	8.74359	0.000469293	0.00266558		KCNN4	4.62039	-0.713555	-1.63984	0.00816201	0.0207661
LOC100847986	0.123884	3.11933	8.68985	0.00901863	0.0221517		IGFLR1	5.9082	-0.71355	-1.63983	0.00483201	0.0142761
CCDC8	0.303974	3.1009	8.57954	3.84884e-06	6.42982e-05		HABP4	12.9713	-0.713444	-1.63971	0.000962046	0.00451605
LOC101907627	0.287389	3.09968	8.57231	0.00301358	0.0101135		AKAP7	12.2392	-0.711727	-1.63776	0.00766588	0.0199278
MMP2	0.320915	3.08979	8.5137	0.0148912	0.0319478		EXD3	0.456309	-0.709367	-1.63509	0.0231018	0.0441441
LOC511386	0.15422	3.08516	8.48643	0.0121633	0.0275524		NAB2	4.53776	-0.707567	-1.63305	0.0002013	0.00147534
ART4	0.132378	3.07798	8.44429	0.00482589	0.0142766		PLEKHA5	1.11047	-0.70403	-1.62905	0.0068295	0.0183412
LOC100299144	0.108161	3.0548	8.3097	0.00185507	0.00698959		FCRL3	2.9595	-0.69586	-1.61985	0.0103471	0.0242606
LOC112446645	1.81866	3.05292	8.29892	0.00893818	0.0220255		JAKMIP3	2.0107	-0.694408	-1.61822	0.00692378	0.0185069
COL1A2	0.203524	3.04588	8.25849	0.00363113	0.0115545		PALM	1.70993	-0.689617	-1.61286	0.00589383	0.0163902
LOC528722	0.102821	3.02769	8.15503	0.020757	0.04108		SIK1	5.99966	-0.688174	-1.61124	0.000334603	0.00212946
CPNE2	0.96569	3.01109	8.06172	5.44306e-11	1.37407e-08		SOX5	2.2666	-0.687164	-1.61012	0.00484769	0.0143038
COL6A3	0.799737	3.00291	8.01618	6.22611e-07	1.48902e-05		TST	3.43756	-0.683351	-1.60586	0.0126154	0.0282386
NR2F2	0.121474	3.00278	8.01545	0.0127685	0.0284413		SMCO4	8.7188	-0.679364	-1.60143	0.00288572	0.00981491
CLDN1	0.304072	3.00109	8.00607	0.0116578	0.026727		CPM	1.10779	-0.678093	-1.60002	0.014155	0.0309233
SHROOM4	0.841262	2.99925	7.99586	3.64651e-08	1.97259e-06		TRIM7	1.12403	-0.677355	-1.59921	0.00836737	0.021123
DES	0.117366	2.99147	7.95287	0.0228184	0.0437866		ENO3	17.9087	-0.676074	-1.59779	0.0215334	0.042067
LOC100848225	0.164722	2.98513	7.91795	0.00251244	0.00882265		CD40	13.5197	-0.675523	-1.59718	0.00469921	0.0140482
LOC112445404	0.253573	2.97166	7.84438	1.08757e-05	0.000144501		CBY1	1.49286	-0.674941	-1.59653	0.0250292	0.0467652
COL6A2	0.345765	2.93194	7.63135	0.00266193	0.00914963		CCDC107	24.3221	-0.673033	-1.59442	0.00119078	0.0052431
SERPINF1	0.350462	2.91975	7.56715	0.00613213	0.016908		CD79B	85.4733	-0.672327	-1.59364	0.00200174	0.00751729
INHBA	0.111725	2.90351	7.48243	0.0121854	0.0275201		SPIB	50.8489	-0.665314	-1.58591	0.00128438	0.00544424
MGAT3	0.141348	2.88806	7.40275	4.51198e-07	1.13902e-05		BOLA-DMA	127.131	-0.663586	-1.58401	0.00178179	0.00687307
LOC112449109	0.537975	2.88487	7.3864	0.00970518	0.0232842		BOLA-DRB3	594.895	-0.662567	-1.5829	0.00590747	0.016408
LUM	0.150542	2.87975	7.36022	0.00764596	0.0198988		TLR10	11.3356	-0.65942	-1.57945	0.0051547	0.0149001
NXPH3	0.110592	2.87554	7.3388	0.00265892	0.00915312		IFI30	19.0811	-0.65264	-1.57204	0.00232781	0.00834194
TUBB4A	0.86099	2.8589	7.25463	0.0160769	0.0336963		EBF1	2.89504	-0.644406	-1.5631	0.0062352	0.0171506
G0S2	2.41091	2.85674	7.24376	1.0293e-06	2.22721e-05		DENND5B	2.70828	-0.639745	-1.55805	0.00328756	0.0107783
PCOLCE2	0.20781	2.85604	7.24024	0.00875007	0.0217032		TRIM2	2.30454	-0.635752	-1.55375	0.00465776	0.0139979
BMP7	0.156399	2.84963	7.20817	0.0222141	0.0429901		C29H11orf95	2.26346	-0.634621	-1.55253	0.0042261	0.0129229
DKK3	0.276169	2.84502	7.18514	0.00568966	0.0160583		SLC46A2	14.0651	-0.632399	-1.55014	0.0116699	0.0267278
NT5DC2	2.34164	2.83824	7.15148	3.31556e-06	5.83949e-05		TNFAIP2	2.75422	-0.630665	-1.54828	0.00482116	0.0142812
LOC112447312	0.802621	2.82891	7.10538	2.38416e-05	0.000276368		NUGGC	3.14685	-0.62803	-1.54545	0.00541741	0.0154627
CAMP	1.6018	2.81807	7.05217	0.00340898	0.0110174		FAM43A	9.07772	-0.623914	-1.54105	0.00059816	0.00313861
LOC107131333	8.12248	2.81764	7.05011	6.919e-06	0.000102078		BOLA-DMB	198.478	-0.622816	-1.53988	0.00348519	0.0111999
ADGRG3	3.17386	2.81414	7.033	2.39465e-12	1.36016e-09		BOLA-DOA	23.8401	-0.621526	-1.5385	0.00134994	0.00569028
LOC101905505	0.180702	2.80539	6.99047	0.00126046	0.00541355		GCNT4	0.930081	-0.619481	-1.53632	0.00582894	0.0162895
MAT1A	0.114216	2.78016	6.8693	0.0192252	0.0386888		SARS2	3.27261	-0.613928	-1.53042	0.0160334	0.0336984
LOC781990	0.304257	2.77625	6.8507	0.00887681	0.0219219		FCRL1	13.0811	-0.612242	-1.52863	0.0045316	0.0137461
IGFBP3	0.821462	2.77237	6.83228	0.00771289	0.0199586		CD19	7.4207	-0.61144	-1.52778	0.00972774	0.0233137
COL3A1	0.345769	2.76719	6.80779	0.00862744	0.0215165		CD180	9.92964	-0.611344	-1.52768	0.00903974	0.0221318
FBLN1	0.124633	2.7579	6.76409	0.0264501	0.0486203		BIN1	12.3864	-0.610991	-1.52731	0.0129761	0.0287907
PRG3_1	0.508475	2.75446	6.748	0.00289304	0.00981043		HPSE	9.00515	-0.605736	-1.52175	0.021693	0.0422698
CA4	0.354043	2.7519	6.73606	9.19149e-05	0.000818944		TBX21	5.00429	-0.601641	-1.51744	0.0159458	0.0335763
IRS1	0.104818	2.75105	6.73206	0.00125063	0.00539172		TADA1	5.67154	-0.597116	-1.51269	0.000800317	0.00391037
SDC1	0.305842	2.74595	6.70832	0.00442038	0.0134446		DAAM1	2.82242	-0.595998	-1.51152	0.00746883	0.0195723
LOC100850808	0.158529	2.72246	6.59996	0.0165793	0.0345263		POMC	6.30816	-0.591915	-1.50725	0.0146092	0.0315815
LOC784898	0.334826	2.72134	6.59484	1.25571e-05	0.000161186		ITPR1	11.6332	-0.590946	-1.50623	0.000216781	0.00155863
COL6A1	0.252088	2.71968	6.58726	0.0123972	0.0278049
MGAM	8.12333	2.71864	6.58254	1.3646e-14	3.10038e-11
AJUBA	0.294689	2.70199	6.507	0.00103754	0.00475261
RTN4RL2	0.563796	2.69808	6.48936	0.023269	0.0443144
KHDRBS3	0.102802	2.68608	6.43561	0.0197508	0.0395016
SCT	0.48735	2.68019	6.4094	0.00530544	0.0152389
LOC112445940	0.54709	2.6796	6.40679	0.00125764	0.00541165
LOC783362	10.5441	2.67268	6.37611	3.24596e-07	8.99368e-06
FGG	0.673949	2.65548	6.30055	0.0232983	0.044259
PMP22	0.198785	2.65353	6.29207	0.00856135	0.0214458
DPT	0.135212	2.63436	6.20899	0.0136705	0.030009
PAX8	0.417942	2.63383	6.20672	0.00286803	0.00976935
TGM1	0.387301	2.63213	6.19941	6.31705e-05	0.00060304
TGM3	133.514	2.63203	6.19898	6.61045e-09	5.17894e-07
ABCB11	0.133312	2.60479	6.08302	5.11116e-05	0.000509323
FBN1	0.957363	2.5982	6.05532	0.000658191	0.00334544
LTBP4	0.375349	2.58956	6.01914	0.00161561	0.00638377
POPDC3	0.432652	2.58477	5.9992	2.2084e-05	0.000259973
AGBL4	0.170085	2.57855	5.97338	0.0014926	0.00609926
PARVA	0.105767	2.57027	5.93919	0.00391663	0.0121565
LOC107132928	0.211804	2.56432	5.91475	0.00690451	0.0184771
LOC100141266	0.768434	2.55732	5.88611	0.00308091	0.0102788
ALPL	0.21849	2.55623	5.8817	0.000437399	0.00254813
ADORA1	0.135058	2.51567	5.71862	0.000224678	0.00160021
PGA5	1.76563	2.51025	5.69717	9.48695e-05	0.00083544
LOC112445446	2.02625	2.50782	5.6876	0.0144355	0.0313253
TCN1	220.094	2.48798	5.60993	1.11255e-10	2.29792e-08
BMX	9.17313	2.48752	5.60813	2.55172e-08	1.52566e-06
DMBT1	1.63503	2.48263	5.58917	8.8259e-05	0.000795732
LOC112446467	0.925088	2.47933	5.57638	3.40105e-05	0.0003715
CD300LG	0.36218	2.46779	5.53195	0.00497858	0.014539
CXCL2	0.457529	2.46634	5.52639	0.0117611	0.0268285
TNC	0.172947	2.44301	5.43776	0.0204944	0.0406666
SLC29A1	0.440846	2.44057	5.42854	0.00439278	0.0133786
PTPRM	0.120918	2.43913	5.42316	0.00542898	0.0154569
CDCP1	0.115414	2.43774	5.41791	0.0131917	0.0291269
LOC100337053	10.5197	2.43518	5.40831	4.03107e-10	6.10572e-08
KREMEN1	0.832871	2.43028	5.38999	1.20023e-07	4.47038e-06
GBP6_1	1.35012	2.42994	5.3887	8.40117e-05	0.000769655
LOC112443721	0.234292	2.41767	5.34309	0.000932865	0.00439724
MEGF9	8.22862	2.40078	5.28089	5.33957e-12	2.02192e-09
LOC112442367	0.104618	2.39793	5.27048	0.025197	0.0469627
SLC26A8	0.452657	2.3956	5.26197	1.11603e-05	0.00014742
LTF	4.66517	2.39331	5.25362	7.26627e-08	3.1149e-06
HEPACAM2	5.64841	2.37185	5.17606	1.35564e-09	1.46667e-07
CPE	0.210475	2.36942	5.16735	0.00231231	0.00832578
FOLR3	1.26706	2.35522	5.11671	0.000442835	0.0025732
GALNTL5	0.505409	2.35256	5.10729	0.00154686	0.00619836
LOC509854	1.48421	2.3334	5.03993	8.66728e-06	0.00012081
SLC28A3	17.771	2.33156	5.03349	1.53355e-08	1.05582e-06
SPARC	0.893744	2.32279	5.00299	0.00854665	0.0214327
CXCL13	0.466926	2.31372	4.97162	0.00800554	0.0205521
LOC528568	0.153566	2.30864	4.95416	0.0118535	0.0270122
SLC16A2	0.172789	2.29924	4.92199	0.00453624	0.0137418
COL4A2	0.240282	2.28183	4.86293	0.014708	0.0317046
ISYNA1	0.239674	2.27817	4.85061	0.00920809	0.0224472
HBM	9.07737	2.27545	4.84148	0.00061021	0.00316529
LOC526488	0.23444	2.24642	4.74503	0.0147011	0.0317197
IL1R2	5.02782	2.23589	4.71052	0.000690052	0.0034533
LOC510904	0.178676	2.23564	4.70972	0.0222381	0.0429633
AHSP	0.6202	2.22431	4.67287	0.000565613	0.00300251
RELN	0.100156	2.21336	4.63754	0.0104893	0.0244679
UPP1	10.9524	2.21216	4.63369	6.7162e-08	3.05184e-06
OLFM4	0.600253	2.21142	4.6313	0.000646857	0.00330261
DEFB7	64.9015	2.19589	4.58172	5.18531e-06	8.18127e-05
PIMREG	0.21948	2.18512	4.54766	0.00879336	0.0217868
ANXA9	0.101398	2.16452	4.48318	0.0194755	0.0391578
CAPN3	0.679134	2.15319	4.44811	1.79677e-06	3.48911e-05
MAPK13	1.30294	2.14267	4.4158	2.00194e-05	0.000239389
LOC100196897	0.279416	2.14021	4.40827	0.00866849	0.0215244
SMPDL3B	0.122497	2.13453	4.39093	0.0266092	0.0488336
MUC15	0.735861	2.12965	4.3761	1.80007e-05	0.000222269
PLA2G4F	0.117783	2.1174	4.33912	0.00637199	0.0173796
LAMC2	0.130854	2.10835	4.31198	0.0219508	0.0426987
DUSP26	0.393114	2.10764	4.30986	6.08818e-05	0.000583643
CAPN14	1.52068	2.0931	4.26665	1.83454e-05	0.000225301
LOC616574	1.26302	2.08547	4.24414	0.002713	0.00929705
ETV4	0.230275	2.07537	4.21453	0.0210009	0.0413825
LOC781224	0.677856	2.07164	4.20363	0.00901421	0.0221648
FGFR2	0.118348	2.0552	4.15602	0.0267594	0.0490302
CCNJL	0.562963	2.0537	4.1517	1.48613e-07	4.89345e-06
LOC100847574	1.16182	2.04492	4.12651	0.00255886	0.00893044
HOGA1	0.132793	2.043	4.12102	0.0205633	0.0407678
EPOP	0.176085	2.02555	4.07148	0.0101362	0.0239639
LOC107131271	5.65528	2.0087	4.02418	0.00565831	0.0160096
CA2	45.2724	1.98677	3.9635	4.62625e-05	0.000473462
LOC786942	2.4609	1.9831	3.95343	0.00146796	0.00602023
S100A9	3545.12	1.98183	3.94993	3.9729e-08	2.09917e-06
DIRAS3	0.241607	1.97566	3.93307	0.000388762	0.00233669
PLEK2	0.286441	1.97381	3.92803	0.00642994	0.0174956
LOC112445749	3.29224	1.97331	3.92667	6.93286e-10	9.26556e-08
LOC527385	0.682191	1.97217	3.92358	0.00558589	0.0158244
SVIP	4.28736	1.96506	3.9043	4.9012e-06	7.89754e-05
CD24	95.0073	1.96152	3.89471	7.69212e-10	9.70917e-08
IL18RAP	13.4816	1.95849	3.88655	2.1197e-08	1.33777e-06
RGS13	0.388575	1.94675	3.85504	4.38625e-05	0.000455048
LOC107131247	10.3185	1.93635	3.82736	0.02216	0.042922
GLT1D1	3.6905	1.93132	3.81404	2.31788e-07	6.83925e-06
TIAM2	4.8613	1.92233	3.79035	9.02411e-07	2.02998e-05
LOC538435	0.435555	1.92219	3.78998	0.0103075	0.0242429
GGT1	1.70723	1.92004	3.78433	8.80864e-06	0.000122032
LOC533307	0.865815	1.91638	3.77476	0.0100951	0.0239415
WNT9A	0.155877	1.91198	3.76326	0.00260531	0.00902327
ZNF114	0.16783	1.90951	3.75681	0.00491672	0.0144512
LOC100847738	0.300403	1.90941	3.75656	0.0240766	0.0453583
SLC7A10	0.171798	1.90602	3.74773	0.00184759	0.00699621
CXCR2	47.391	1.88412	3.69127	4.65451e-11	1.32188e-08
LOC618664	42.9457	1.87021	3.65586	1.42815e-06	2.8971e-05
ALAS2	58.9708	1.86862	3.65184	0.000353314	0.0022053
C15H11orf52	1.36245	1.86608	3.64541	0.00112384	0.00501645
S100A11	4.4366	1.86174	3.63445	0.000286495	0.00190885
MT1E_2	2.15595	1.8566	3.62153	0.01569	0.0331916
LOC508131	1.22814	1.84932	3.6033	0.000350008	0.00219068
GJA1	0.28658	1.84735	3.59839	0.00626571	0.0171721
ATP9A	0.786638	1.83289	3.5625	5.10195e-08	2.51992e-06
GADD45A	58.9979	1.8282	3.55094	6.034e-09	4.89616e-07
ARG1	7.22182	1.82808	3.55064	0.000140625	0.00111713
LOC508459	31.2566	1.82708	3.54817	3.50403e-08	1.94174e-06
C5AR1	38.0458	1.82119	3.53372	1.0213e-07	3.8673e-06
CAMKK1	1.96544	1.81697	3.5234	1.91832e-05	0.000231831
IL1RAP	3.77989	1.81575	3.52042	5.50307e-10	7.81436e-08
YAP1	0.201594	1.81539	3.51955	0.00489348	0.0144015
RGS2_2	60.3785	1.80995	3.5063	0.000986619	0.00457469
TRIM10	4.30879	1.80644	3.49778	0.00012421	0.00101879
GCA	9.19468	1.80313	3.48976	1.91579e-07	5.96257e-06
VLDLR	6.72007	1.79912	3.48008	1.10202e-09	1.25189e-07
OLFML3	0.294447	1.79854	3.47867	0.00121314	0.00530048
PTPN5	1.9771	1.79671	3.47426	1.91086e-05	0.000233412
NFIL3	23.8126	1.79394	3.46761	9.25248e-10	1.1064e-07
DUSP4	0.658355	1.77697	3.42705	0.000385328	0.00233457
DSP	0.147181	1.77617	3.42516	0.0232722	0.0442835
LOC790271	0.11465	1.77488	3.42209	0.00278562	0.00951719
LOC107131259	2.29271	1.76952	3.40941	0.00312909	0.0103785
TENT5C	17.6813	1.76763	3.40495	2.536e-05	0.000291
SLC6A2	0.233172	1.76316	3.3944	0.000316671	0.00204397
LAMB1	0.404315	1.75711	3.38021	0.0119937	0.0272497
PYCR1	0.892537	1.74936	3.3621	0.00337794	0.0109638
CDS1	0.167552	1.73528	3.32943	0.00177051	0.00684115
ETV5	0.330461	1.73297	3.32411	0.00107992	0.00485857
HSPB2	0.440909	1.73098	3.31954	0.0166048	0.0345161
CTTN	0.268213	1.71824	3.29034	0.0165962	0.0345298
IL18R1	3.01238	1.71667	3.28678	2.39655e-07	6.98072e-06
RAB3IP	12.791	1.71331	3.27912	7.11671e-08	3.10946e-06
DGAT2	91.5273	1.7117	3.27547	6.03157e-07	1.45784e-05
WIPI1	2.24257	1.70976	3.27107	1.12275e-05	0.00014745
ALOX5AP	26.9583	1.70938	3.27021	2.23211e-07	6.67282e-06
AK4	0.15485	1.70791	3.26688	0.000516913	0.00282994
RHAG	1.72936	1.70739	3.26569	0.00704513	0.018743
IL2RA	10.2453	1.70506	3.26042	5.46735e-08	2.64294e-06
CXCR1	14.4575	1.70425	3.25859	1.356e-07	4.81381e-06
RAB20	6.51876	1.68093	3.20634	9.88832e-06	0.000133728
ZNF358	0.134609	1.67982	3.20388	0.0088552	0.0218923
WHRN	0.208081	1.67955	3.20329	0.0120761	0.027382
TRPC5	0.64118	1.67887	3.20177	0.000231882	0.00163107
OPLAH	0.201736	1.67595	3.19529	0.00324442	0.0106831
LOC100848752	6.2991	1.67433	3.1917	1.66407e-07	5.32503e-06
SIGLEC8	3.2883	1.66909	3.18013	4.33662e-05	0.000451963
KBTBD7	11.7135	1.66528	3.17175	4.51597e-09	4.10412e-07
MAB21L3	0.181973	1.66346	3.16776	0.0026519	0.00914282
EPB42	4.66772	1.65289	3.14463	2.30702e-05	0.000270183
MINDY1	2.51563	1.65178	3.14222	1.44884e-08	1.02867e-06
ARHGEF37	0.235919	1.64412	3.12557	0.012303	0.0277306
CRISPLD2	14.4172	1.64061	3.11798	2.76879e-07	7.86336e-06
S100A12	2242.89	1.63832	3.11304	3.94616e-07	1.03054e-05
OR52B2	0.186266	1.63231	3.1001	0.00139813	0.00580722
ABCA13	0.143757	1.62926	3.09355	0.00254464	0.00889449
FCAR	8.78482	1.62061	3.07505	1.12474e-05	0.000146862
PPP1R1B	14.6028	1.62003	3.07381	0.00227995	0.0082485
KIF18B	0.164314	1.6146	3.06227	0.0150631	0.0321952
BST1	20.4645	1.61408	3.06117	2.18709e-06	4.073e-05
PADI3	0.793919	1.61145	3.05559	5.95522e-05	0.000573316
SEPT5	4.80032	1.61115	3.05495	3.90789e-07	1.03241e-05
MYH11	0.293132	1.60747	3.04717	0.0153798	0.0326874
EPAS1	0.604535	1.60582	3.04368	0.002052	0.00761787
IL1RL1	0.669881	1.6005	3.03247	0.000363456	0.00224394
LURAP1L	2.07722	1.59864	3.02858	3.27523e-05	0.00036123
CDA	12.3704	1.59671	3.02452	5.5445e-07	1.35453e-05
LOC528332	0.311042	1.5948	3.02052	0.0179968	0.0368698
OASL	3.25097	1.59346	3.01772	0.000367506	0.00225668
DEFB4A	7.72723	1.59285	3.01645	0.0096778	0.0232431
ALOX5	8.57284	1.59162	3.01388	4.016e-06	6.61185e-05
LOC782456	0.185115	1.59015	3.01081	0.0214989	0.0420358
MAP1B	0.131074	1.58573	3.00159	0.000708177	0.00352074
ETS2	4.08514	1.58352	2.99701	9.92932e-08	3.88955e-06
DYSF	1.81623	1.57993	2.98956	7.37722e-07	1.72794e-05
MPO	0.194362	1.57984	2.98938	0.012186	0.0274941
LOC101906171	0.130197	1.57477	2.97888	0.027079	0.0493768
EMB	46.9212	1.57445	2.97822	8.02945e-08	3.37832e-06
TMEM119	0.143941	1.571	2.97111	0.0208372	0.0412028
FSTL1	1.26097	1.56986	2.96876	0.0010396	0.00475246
PADI4	4.29646	1.56764	2.96419	2.88172e-08	1.67879e-06
LOC100301263	0.354271	1.5585	2.94547	0.00936555	0.0227821
IQGAP3	0.133429	1.55728	2.94299	0.0181845	0.037154
TGFA	3.73887	1.55354	2.93537	1.35895e-07	4.75004e-06
MS4A8	34.3678	1.54719	2.92248	6.74064e-07	1.59528e-05
DCSTAMP	1.9979	1.54514	2.91833	2.17987e-05	0.000257951
C19H17orf97	0.141836	1.54364	2.9153	0.0250035	0.0467555
PNPLA2	0.455883	1.54091	2.90978	0.0184046	0.0374019
SLC1A5	0.834977	1.53674	2.90137	0.00787902	0.0203191
HAL	0.443402	1.5231	2.87408	0.00223552	0.00813957
MPV17L	0.350459	1.52299	2.87386	0.000141786	0.00112243
TARM1	13.9494	1.52137	2.87064	5.4443e-07	1.34451e-05
RND3	0.428793	1.51848	2.86489	0.0226757	0.0435865
RGS2_1	96.4076	1.51835	2.86464	0.00742479	0.0195019
LOC100295883	6.63848	1.51612	2.86021	7.17934e-06	0.000104561
TWIST1	0.163286	1.5159	2.85977	0.0236245	0.0446547
NOL3	1.0824	1.51183	2.85171	0.00499498	0.0145308
ITGA3	1.00383	1.50768	2.84353	0.0256603	0.0476309
PLK1	1.17814	1.50315	2.83461	0.00930546	0.0226603
GTSF1	0.161752	1.49962	2.82767	0.0256851	0.0476379
LOC513941	0.343252	1.49919	2.82684	0.009505	0.0229983
SPATA6L	0.31134	1.49876	2.826	0.0101997	0.024064
C5AR2	20.1439	1.49576	2.82013	3.70657e-07	1.00254e-05
S100A8	2336.11	1.49374	2.81618	4.40777e-06	7.15318e-05
LOC101905222	0.22444	1.48893	2.80681	0.00981851	0.0234571
VDR	0.205756	1.48716	2.80336	0.00225654	0.0081768
PRSS2	19.4947	1.48538	2.79992	0.0218995	0.0426355
ARG2	34.6507	1.48487	2.79893	1.63694e-07	5.31303e-06
FBLN2	0.151893	1.48309	2.79546	0.0254077	0.0472392
DUSP1	60.3437	1.48249	2.7943	1.20537e-07	4.41709e-06
ICAM3	63.2757	1.47977	2.78904	1.54223e-08	1.00113e-06
LOC112445630	0.87217	1.47128	2.77267	0.0253566	0.0471828
AMPD3	6.61227	1.46735	2.76513	7.85439e-07	1.80254e-05
LOC618463	1.93908	1.46583	2.76223	0.00097787	0.00456206
PARD3	0.452276	1.46557	2.76173	0.001091	0.00488904
RYR1	0.25787	1.45731	2.74596	0.00112331	0.00502395
ANKRD22	6.6773	1.45359	2.73889	1.75962e-06	3.44643e-05
HP	290.604	1.45321	2.73817	0.0071309	0.0188388
LOC506868	1.64677	1.44847	2.72918	0.00143686	0.00590334
MSANTD3	0.106105	1.44542	2.72342	0.00762202	0.0198592
SEMA7A	6.47286	1.44281	2.71851	1.19071e-06	2.52831e-05
GCNT3	0.148063	1.4413	2.71565	0.0103174	0.0242162
EGFR	0.125611	1.43863	2.71064	0.0257734	0.047685
LOC527744	10.4804	1.43523	2.70425	3.57159e-06	6.05572e-05
DACH1	0.52429	1.43198	2.69817	6.70011e-05	0.000634277
MICAL2	0.304239	1.42865	2.69195	0.000112006	0.000946017
IL18	16.0507	1.42784	2.69043	0.000165294	0.00126023
C3H1orf162	22.9912	1.42536	2.68581	1.62688e-05	0.000203092
CDK5R1	0.446892	1.42484	2.68484	0.0126621	0.0282595
NYX	2.678	1.42167	2.67896	0.000347582	0.00218756
WLS	117.208	1.42147	2.67859	2.69922e-06	4.86717e-05
LOC515149	1.08915	1.41833	2.67276	0.00526591	0.0151637
IL1B	104.881	1.41745	2.67113	1.81174e-06	3.48836e-05
MYBL2	1.51445	1.4171	2.67048	0.00185028	0.00699474
PTAFR	30.6062	1.4069	2.65166	8.59786e-07	1.95343e-05
MCTP2	22.6827	1.40357	2.64555	9.67967e-08	3.92718e-06
SRM	4.69025	1.39773	2.63487	0.0049393	0.0144988
CHAC2	18.5204	1.39441	2.6288	0.00052848	0.0028725
ADGRA3	0.177523	1.39363	2.62738	0.00743939	0.0195177
NFAM1	1.22156	1.39198	2.62438	0.000286602	0.00190397
GPR27	0.610349	1.39043	2.62156	0.00082476	0.00399543
SLC22A14	0.182171	1.38895	2.61889	0.0211775	0.0415863
LPCAT2	31.5664	1.38888	2.61875	1.58178e-09	1.56252e-07
CDCA3	0.54489	1.38693	2.61521	0.023573	0.0446316
SERINC2	1.18441	1.38606	2.61364	0.000321524	0.00205775
PGLYRP4	0.394764	1.38554	2.6127	0.000653962	0.0033314
CCR1	35.553	1.38238	2.60698	2.71081e-07	7.79614e-06
RAB31	63.1754	1.3821	2.60648	7.90033e-06	0.00011289
OSCP1	1.31661	1.37981	2.60234	0.000711198	0.00352804
CCL16	5.16456	1.37724	2.5977	6.30659e-08	2.9242e-06
HS3ST6	0.554532	1.37273	2.5896	0.0224618	0.043322
LOC522174	11.7853	1.37156	2.5875	0.0275013	0.0499464
AXDND1	0.329534	1.36678	2.57894	0.00523119	0.015102
CD109	0.162568	1.36458	2.57501	0.00943041	0.0228909
LOC112446726	1.60216	1.36055	2.56784	0.0188364	0.038075
KLF17	0.188508	1.35188	2.55245	0.0269678	0.0493324
VAT1L	11.108	1.35125	2.55134	3.23379e-06	5.78517e-05
TMEM198	0.261277	1.34759	2.54486	0.017654	0.0362986
FBXO16	0.405479	1.34537	2.54095	0.00113463	0.00503492
MXD1	15.7658	1.34251	2.53592	2.93901e-08	1.66936e-06
LOC104968422	15.7793	1.34195	2.53493	0.00464391	0.0139933
CDC42EP3	13.3078	1.34005	2.5316	1.84146e-06	3.51579e-05
GPR84	1.75894	1.33637	2.52514	0.00576337	0.0161859
SCARB1	2.95395	1.33337	2.51991	5.54336e-08	2.62386e-06
LOC789748	4.88733	1.33259	2.51854	0.00758098	0.019775
GPR4	0.146673	1.32383	2.50329	0.0123931	0.0278233
SYT7	0.11273	1.32353	2.50277	0.0266281	0.0488289
CD101	17.8341	1.31712	2.49168	6.9167e-06	0.000102711
LOC101902462	2.94774	1.3168	2.49114	0.0265779	0.0488158
DGKG	1.06913	1.31653	2.49066	1.16621e-05	0.000151407
OTOA	0.363063	1.30982	2.4791	0.0040124	0.0123861
PTGER2	0.906214	1.30675	2.47383	0.000388592	0.00234186
LOC616868	17.1242	1.30271	2.46692	0.00148382	0.00607431
PIGR	0.491961	1.30265	2.46682	0.000975509	0.0045604
ACVR1B	1.83127	1.30243	2.46644	3.21288e-07	9.01194e-06
IFIT3	208.92	1.30034	2.46287	1.60605e-05	0.000201599
IL12B	0.740387	1.2987	2.46008	0.00132097	0.00557854
SERPINB2	1.04873	1.29725	2.45761	0.00151041	0.00609529
IL17RD	1.48886	1.29623	2.45587	0.000147753	0.00114964
LOC515600	1.3135	1.29618	2.45578	0.0204515	0.0406524
LOC100336941	5.51656	1.29598	2.45543	1.22967e-06	2.58685e-05
LOC104973781	21.597	1.29586	2.45524	0.000181075	0.00135776
LOC100335635	0.404825	1.29123	2.44737	0.0273577	0.0497652
NUDT7	22.2073	1.28631	2.43903	9.20389e-08	3.80204e-06
ARAP3	0.456428	1.28359	2.43444	0.000219289	0.00157169
APH1B	4.07565	1.28242	2.43247	1.35416e-06	2.77177e-05
LOC107131218	2.67014	1.28202	2.43178	0.0170649	0.0352788
LOC112446404	0.202879	1.27343	2.41736	0.00903894	0.0221537
SORL1	30.1916	1.27319	2.41695	4.53565e-09	3.96346e-07
LOC100847469	4.42971	1.27044	2.41236	0.00836024	0.0211284
WDFY3	5.23532	1.26972	2.41115	4.84111e-08	2.44422e-06
DDR2	0.391146	1.26935	2.41053	4.81894e-05	0.000486606
PHOSPHO1	1.44012	1.26907	2.41006	0.00124905	0.00539513
VNN2	550.901	1.26611	2.40511	2.62558e-06	4.77225e-05
SOD2	201.688	1.26587	2.40472	1.50127e-05	0.000190552
TMEM159	4.20132	1.2653	2.40378	0.000110844	0.000943212
LNX1	0.453419	1.26133	2.39717	0.00379112	0.0118806
CCDC191	1.63251	1.26077	2.39624	0.000821374	0.00398753
ADAM8	15.5782	1.26011	2.39515	1.92604e-06	3.64663e-05
LOC101903572	2.56236	1.25608	2.38846	0.000552263	0.0029593
LOC107131273	0.984355	1.2548	2.38635	0.0232732	0.0442484
IL21R	2.87339	1.25173	2.38127	0.00330841	0.0107999
SOCS3	41.4264	1.24668	2.37295	4.97681e-06	7.96289e-05
RAB44	1.165	1.24591	2.37169	0.00533039	0.0152912
FKBP11	30.4839	1.24447	2.36932	4.29476e-07	1.09637e-05
LOC520016	2.7569	1.24185	2.36502	0.00865557	0.0215158
UBE2H	13.5222	1.24162	2.36464	2.02031e-06	3.79351e-05
QPCTL	0.823206	1.23647	2.35621	0.00391064	0.0121546
CEBPE	4.31376	1.23478	2.35345	0.000426559	0.00249779
KCNJ16	0.505926	1.23254	2.3498	0.00250126	0.00881063
PDZD3	0.355146	1.23205	2.349	0.00328726	0.0107929
PFKFB3	13.4281	1.22992	2.34554	1.00579e-06	2.2186e-05
TMEM154	30.3047	1.22837	2.34302	8.25358e-06	0.000116473
FOXRED1	6.41639	1.22712	2.34099	7.3827e-06	0.000106838
SH3BGRL2	0.557309	1.22463	2.33696	0.0145341	0.031479
CAPNS2	2.85389	1.22212	2.33289	0.000288773	0.00190172
SYCP1	0.182066	1.22169	2.3322	0.0110031	0.0255092
CCM2L	0.355022	1.22128	2.33154	0.019102	0.0384749
HEMGN	0.964852	1.22062	2.33046	0.0183664	0.0373576
ASS1	25.4027	1.21948	2.32863	3.1047e-05	0.000344092
ELANE	1.73176	1.20886	2.31155	0.00898509	0.0221172
LOC281376	1.22408	1.20716	2.30882	0.016766	0.0347876
MYBPH	3.98698	1.20526	2.30579	0.0023706	0.00842881
ADAMDEC1	3.59505	1.20289	2.30201	0.00080462	0.00392296
SSH2	6.79846	1.20124	2.29937	4.50991e-08	2.32875e-06
XCR1	0.60861	1.19964	2.29682	0.020069	0.039962
PROM1	0.331261	1.1995	2.29661	0.00751834	0.0196793
ADAM19	12.1987	1.1988	2.29549	3.71569e-07	9.93181e-06
SDS	738.408	1.19718	2.2929	4.42766e-05	0.000457257
BCL6	14.7018	1.19649	2.29182	0.00233882	0.00836819
C5H12orf75	8.68781	1.19557	2.29035	1.20737e-05	0.00015586
SLCO4C1	7.02034	1.19446	2.28859	3.53163e-05	0.000382089
PBX4	0.141474	1.19133	2.28363	0.0258936	0.0478294
ADGRE3	49.1076	1.19059	2.28246	2.69701e-05	0.000304856
TGM2	0.891868	1.18938	2.28055	0.0162549	0.0339754
RPS6KA2	0.461689	1.18763	2.27779	0.000214639	0.00155802
ISG20	69.8084	1.18612	2.2754	0.000113675	0.000956551
SLCO4A1	1.25052	1.18608	2.27534	0.00314329	0.0104104
FMO2	0.114226	1.18392	2.27194	0.0272971	0.0496948
UBE2G1	67.1242	1.17777	2.26226	7.337e-05	0.000677629
ALDOA	16.3992	1.17605	2.25957	1.06698e-05	0.000143443
APOBEC3Z1	19.3869	1.17424	2.25673	0.00246637	0.00871476
UCP2	6.63101	1.17235	2.25378	9.4175e-07	2.0977e-05
PRDX5	112.903	1.16924	2.24894	3.52501e-06	6.06728e-05
CPD	39.5114	1.16692	2.24532	1.75913e-06	3.47542e-05
ESM1	0.94423	1.16682	2.24516	0.0116751	0.0267128
MYORG	0.68561	1.16514	2.24255	0.000725432	0.003583
P2RX1	0.604377	1.16459	2.24169	0.00541141	0.0154651
TBXAS1	7.19694	1.16379	2.24046	5.01943e-06	7.97493e-05
RASGRP4	6.27892	1.15888	2.23285	4.06642e-07	1.04988e-05
TCP11	0.304063	1.15065	2.22013	0.0206289	0.0408622
PKM	30.4439	1.14878	2.21726	0.000461925	0.00263692
UBE2C	3.35326	1.14795	2.21599	0.00215309	0.00794128
MOGAT1	0.530981	1.14558	2.21235	0.00113014	0.00503466
SLC25A37_2	4.15219	1.14311	2.20857	0.000338402	0.00214164
FAM213A	4.65893	1.13737	2.19979	0.00370618	0.011744
CFAP54	1.56717	1.13662	2.19865	0.000115125	0.000961635
DEFB1	17.6063	1.1343	2.19513	0.000302805	0.00197694
CITED2	27.8527	1.13242	2.19227	0.000187144	0.00139407
IGSF6	96.5127	1.1295	2.18782	4.2784e-05	0.000447951
LST1	36.5216	1.12945	2.18776	1.91653e-05	0.000232853
KIAA1324	0.736609	1.12865	2.18654	0.00113399	0.00504194
ARMC12	1.38261	1.12503	2.18106	0.014398	0.0313036
DHRS9	9.90449	1.12301	2.178	0.000145548	0.00113638
TNNI2	1.01703	1.1208	2.17467	0.0152038	0.0324044
LOC617079	20.6496	1.12051	2.17424	0.0068252	0.0183513
IRS2	1.97219	1.11832	2.17094	0.000341669	0.00215631
GZMK	1.7064	1.11725	2.16934	0.0177892	0.0365104
NCF1	8.93571	1.11722	2.16929	2.41055e-06	4.45265e-05
MAP1LC3A	9.23231	1.11588	2.16727	0.000268792	0.00183945
RAB3D	4.65483	1.11572	2.16703	4.81785e-05	0.000488668
KCNK17	1.50143	1.11388	2.16427	0.00149965	0.0061061
TFDP2	6.38834	1.11277	2.16261	3.88604e-05	0.000414511
XKR8	2.3183	1.11274	2.16256	0.000505507	0.00280125
PPP1R3B	7.79173	1.11237	2.162	3.35245e-05	0.000367959
AGBL3	1.63601	1.11175	2.16108	0.000478083	0.00268199
LOC112442278	0.49459	1.10864	2.15642	0.0216188	0.0421613
LOC407171	152.92	1.10742	2.1546	0.00014862	0.00115244
IGF2BP2	0.432955	1.10627	2.15288	0.0150508	0.032199
SLC2A3	120.526	1.09873	2.14167	3.70555e-06	6.23631e-05
GPAT3	8.73754	1.09846	2.14126	0.00142679	0.00587259
SSX5	3.34823	1.09696	2.13904	0.00862122	0.0215246
FHL3	0.63467	1.09624	2.13796	0.0220108	0.0427422
STRADB	4.0872	1.0962	2.13791	0.0012691	0.00540974
KAT2B	21.2349	1.09346	2.13385	7.13687e-06	0.000104613
TENM1	0.332954	1.09244	2.13235	0.0177698	0.0365037
LOC107131323	9.93525	1.0883	2.12623	0.000117613	0.000971699
CD68	6.18009	1.0872	2.12462	0.000833558	0.00402945
FXYD3	1.12299	1.08614	2.12306	0.00541796	0.0154449
DPY19L3	3.71692	1.08577	2.1225	1.27025e-06	2.62364e-05
PM20D2	3.97945	1.08424	2.12026	9.20388e-05	0.000816844
EIF4EBP1	2.25206	1.08394	2.11981	0.0136874	0.0300172
LOC112441622	2.80835	1.08374	2.11952	0.00608878	0.0168089
SELPLG	4.5956	1.08014	2.11424	2.34963e-08	1.4428e-06
CDC20	3.58567	1.0794	2.11315	0.00523997	0.0151081
FOSL2	3.9946	1.07553	2.10749	3.37964e-06	5.86148e-05
OSCAR	6.96705	1.07509	2.10686	0.000968094	0.00453507
KLHL8	16.9842	1.0728	2.10351	3.89906e-05	0.000412031
MACROD1	2.80441	1.07213	2.10253	0.0171438	0.0354098
KIAA0513	5.46025	1.07065	2.10038	9.04697e-06	0.000124574
SLC2A9	7.08168	1.06802	2.09656	5.06353e-05	0.000509042
RSAD2	11.4551	1.06792	2.09641	0.0210026	0.0413142
LITAF	8.12737	1.06735	2.09557	3.26115e-06	5.78854e-05
TMEM229B	1.86384	1.06696	2.09502	1.48467e-06	2.98511e-05
CDKN1A	7.61177	1.06653	2.09439	0.00138771	0.00579574
SLC6A9	0.732895	1.06598	2.09359	0.00117742	0.00519438
PLCD1	3.70597	1.06547	2.09285	0.00372338	0.011733
GAB2	7.74722	1.06305	2.08934	2.77267e-05	0.000310321
SOX6	0.315921	1.06271	2.08884	0.0274781	0.0499442
EFHB	1.42129	1.06166	2.08733	0.00168606	0.00659333
FKBP5	54.0958	1.06108	2.08649	0.00583737	0.016293
IFIT2	42.9656	1.05813	2.08223	0.00088083	0.00421315
GYPB	15.9505	1.05679	2.0803	0.0210164	0.0413056
KDM6B	1.37468	1.05223	2.07374	0.000315719	0.00204363
NAV2	0.157152	1.05085	2.07174	0.0126183	0.0282173
FANCD2	1.40167	1.04846	2.06833	0.000536013	0.00289958
LOC509881	1.17916	1.04793	2.06756	0.0103677	0.0242839
CPB2	1.72175	1.04722	2.06654	0.0250848	0.0468305
SPATA6	0.727295	1.04449	2.06264	0.00965278	0.0232321
PODXL2	1.02107	1.04333	2.06098	0.00802203	0.020548
FAM129A	31.7802	1.04314	2.06071	1.69664e-05	0.000210643
NFE2	22.529	1.04194	2.05899	0.000666239	0.00337878
NXPE3	6.04677	1.04176	2.05874	6.1847e-06	9.36776e-05
LOC112442414	2.42974	1.041	2.05765	0.00150039	0.00609817
CCDC170	0.869878	1.03759	2.05279	0.00572804	0.0161465
KIF22	3.24032	1.03708	2.05206	0.0020814	0.00770185
SLC16A3	33.5805	1.03346	2.04692	0.000173224	0.00130753
CENPA	0.589634	1.03208	2.04497	0.00408283	0.0125524
EHD1	28.3528	1.03182	2.04461	5.92471e-06	9.21983e-05
LOC107131224	27.8275	1.03175	2.0445	3.89813e-05	0.000413858
CLIC2	2.0689	1.0298	2.04175	0.00349465	0.0112145
BCL7B	0.769607	1.02854	2.03996	0.00887765	0.0219001
HYAL2	1.30623	1.02598	2.03634	0.00298035	0.0100465
GAPT	28.8456	1.02206	2.03081	4.02534e-06	6.57956e-05
DIXDC1	45.4061	1.01983	2.02767	0.00025375	0.00176306
FNTB	1.01294	1.01821	2.02541	0.00946184	0.0229427
ARRB2	2.20857	1.01818	2.02536	0.000525646	0.00287083
SLMAP	9.52284	1.01617	2.02254	1.01744e-06	2.22271e-05
LOC574091	1.59777	1.01584	2.02208	0.00382074	0.0119405
LOC100847119	4.14642	1.01489	2.02075	0.0160812	0.0336742
KIF2C	0.691156	1.01344	2.01872	0.0210011	0.0413471
NCKAP1	1.55847	1.0126	2.01755	9.23848e-05	0.000816725
STEAP4	12.8365	1.01258	2.01752	0.000316737	0.0020386
LRRC63	1.28117	1.01207	2.01681	0.0104281	0.0243752
SEMA4A	6.47446	1.0047	2.00653	5.21133e-05	0.000517037
BASP1	87.5807	1.00368	2.00511	8.61771e-05	0.000786323
F5	7.19954	1.00328	2.00455	3.04139e-05	0.000338728
PDK3	9.82661	1.00324	2.00449	0.000100683	0.000879811
CXCR4	61.5912	1.00101	2.0014	0.00024021	0.00167925
C3H1orf226	0.206766	0.999763	1.99967	0.00669728	0.018093
USP32	21.4195	0.999594	1.99944	9.68835e-06	0.000132602
RBM47	4.21448	0.998059	1.99731	1.23718e-06	2.57879e-05
SEMA4D	36.5687	0.997625	1.99671	1.28095e-05	0.000163501
LGALS3BP	1.93863	0.997235	1.99617	0.00105661	0.00480125
HECW2	0.465478	0.996607	1.9953	0.00228967	0.00827049
TNFSF14	9.9697	0.992595	1.98976	0.000153603	0.00117901
SLCO3A1	0.884706	0.991855	1.98874	0.00323684	0.0106891
HIST1H2AG	227.308	0.991539	1.98831	0.000601651	0.00313521
KIF20A	1.1825	0.990742	1.98721	0.0105425	0.0245164
BRB	4.39214	0.990681	1.98712	0.0139475	0.0305286
IL20RB	0.807054	0.990656	1.98709	0.0148214	0.0318583
MSRB1	36.385	0.988902	1.98467	5.7901e-05	0.000562184
SBNO2	3.96253	0.988624	1.98429	0.000143288	0.00112647
CCNB2	3.00048	0.985247	1.97965	0.0036515	0.0116031
LOC536097	2.08412	0.983826	1.9777	0.0111966	0.0258262
ENTPD1	4.02188	0.982508	1.9759	2.57825e-05	0.000294361
MYH10	0.318872	0.98137	1.97434	0.0188257	0.0380873
SLC45A4	2.72951	0.979465	1.97173	0.000510486	0.00280829
P2RY13	8.17741	0.979125	1.97127	0.00710739	0.0188425
ABHD2	10.5864	0.978538	1.97047	5.99818e-06	9.27065e-05
ANKFY1	14.4526	0.976699	1.96796	9.7976e-06	0.000133294
ANKRD2	1.48992	0.972762	1.96259	0.00965916	0.0232229
RETN	85.0884	0.972302	1.96197	0.0167566	0.0347999
PRDM5	0.128641	0.967566	1.95554	0.0238969	0.0451319
LOC100298868	5.62192	0.967206	1.95505	2.16613e-05	0.000257667
OR52W1	1.3065	0.965914	1.9533	0.00116815	0.0051635
PTDSS2	0.453141	0.964907	1.95194	0.0171699	0.0353993
MYO6	0.181866	0.96441	1.95127	0.0155699	0.0329682
KIAA1211L	0.340064	0.963999	1.95071	0.0121807	0.0275369
CREM	11.5446	0.963794	1.95043	0.000128149	0.00103614
ZNF839	13.1142	0.961089	1.94678	0.00036974	0.00226429
IL15RA	3.28811	0.960332	1.94576	0.0071188	0.0188507
MAFG	1.80566	0.957062	1.94135	8.19545e-06	0.000116375
TREM1	45.2647	0.956244	1.94025	0.00222883	0.00812826
STK38L	16.8539	0.955617	1.93941	2.5044e-06	4.58871e-05
VSIG4	1.44013	0.954659	1.93812	0.0100958	0.0239183
DUSP2	124.657	0.954452	1.93784	0.000477396	0.00268476
ABTB2	0.826385	0.952878	1.93573	0.000566985	0.00300278
FBP1	1.86696	0.950793	1.93293	0.0112086	0.0258275
LOC100139670	261.731	0.94977	1.93156	0.00102009	0.00468209
RRAGD	1.59474	0.949586	1.93132	0.00122497	0.00533167
C7H19orf38	1.68857	0.949479	1.93117	0.0209143	0.0412834
CLEC5A	10.1518	0.949346	1.931	0.0013823	0.00579444
SHE	0.599669	0.949313	1.93095	0.0216072	0.0421748
ARSG	1.65084	0.947813	1.92895	0.00202282	0.0075714
MEFV	4.78819	0.947153	1.92806	0.00120946	0.00529458
RAP1GAP	2.05134	0.946079	1.92663	0.00119662	0.00525866
QRICH2	0.204749	0.94549	1.92584	0.0117548	0.0268411
SVIL	3.06005	0.945367	1.92568	3.94992e-05	0.000415473
KLF5	0.957088	0.94441	1.9244	0.00470929	0.0140598
NT5C3A	60.0772	0.94399	1.92384	0.000108143	0.000923687
LOC104973826	4.06362	0.943801	1.92359	1.57842e-05	0.000199231
SLC25A37_1	4.93413	0.941865	1.92101	0.00574935	0.0161865
LOC618071	3.39043	0.940333	1.91897	0.00170103	0.00662907
CEBPB	20.1234	0.940291	1.91891	0.000287718	0.00190028
UBAP1	2.28867	0.938871	1.91703	0.000216508	0.00156161
LOC112441502	3.97049	0.938386	1.91638	0.000668861	0.003377
LAMC1	0.729251	0.937662	1.91542	0.00906623	0.0221727
FNIP2	1.62511	0.936611	1.91403	6.80854e-05	0.000639215
XAF1	15.7396	0.936042	1.91327	0.000110898	0.000940147
ANXA1	1281.89	0.934932	1.9118	0.000717093	0.00354953
RRM2	13.7917	0.934149	1.91076	0.00325705	0.0107091
LOC785168	32.6313	0.934008	1.91058	0.00141924	0.00585213
TMCC2	3.94874	0.930715	1.90622	0.0179565	0.0368205
TARS	257.316	0.930663	1.90615	0.000295548	0.00194071
E2F3	2.09594	0.930633	1.90611	4.62587e-05	0.000475565
MKRN1	38.1162	0.927308	1.90172	6.70231e-05	0.000631852
SAG	0.786362	0.923923	1.89727	0.0102069	0.0240562
KCTD12	123.287	0.92225	1.89507	0.000668524	0.00338282
LSMEM1	0.662473	0.921262	1.89377	0.0269173	0.0492797
LONRF3	8.82107	0.92102	1.89345	0.000163014	0.00124703
STX3	3.67014	0.920728	1.89307	6.21353e-06	9.3491e-05
SDSL	16.528	0.919662	1.89167	0.00497916	0.014522
TRPM6	2.56753	0.919226	1.8911	0.00331542	0.0108072
MYD88	16.5588	0.913273	1.88331	5.61136e-05	0.000551905
PFKFB4	9.89949	0.913237	1.88327	0.000136277	0.00109406
PQLC1	22.6322	0.91269	1.88255	0.000177083	0.00133223
HM13	3.07869	0.911799	1.88139	0.00446882	0.0135738
LOC107131750	35.2845	0.908579	1.8772	0.00338637	0.0109755
GNG7	3.30101	0.90676	1.87483	8.80745e-05	0.000797232
LIMK2	1.27229	0.905249	1.87287	0.00405483	0.0125001
RAC2	6.97056	0.903547	1.87066	2.33889e-05	0.000272511
FAM135A	5.25123	0.903478	1.87057	0.000306566	0.00199575
CCR6	0.526859	0.902212	1.86893	0.0150225	0.0321689
ERGIC1	2.21227	0.902001	1.86866	0.00310591	0.0103469
AK3	48.5306	0.901392	1.86787	5.62601e-05	0.000550961
LOC616782	0.904904	0.90095	1.8673	0.00689873	0.0185052
SPAG5	0.835872	0.900119	1.86622	0.0199184	0.0398017
NECTIN2	2.93956	0.899222	1.86506	0.00181949	0.0069477
LOC100139209	0.908163	0.898803	1.86452	0.0225149	0.0433507
ZFP36	0.933898	0.898468	1.86409	0.0231008	0.0441792
ADGRE5	67.9108	0.897692	1.86308	6.44661e-05	0.000612833
AFF2	0.256662	0.897642	1.86302	0.0195551	0.0392484
LOC616063	2.94793	0.897539	1.86289	0.0246142	0.0461414
MPZL3	19.0417	0.89738	1.86268	0.000616146	0.00317434
NLRX1	1.34155	0.897308	1.86259	0.000684569	0.00344102
TSPAN2	15.6396	0.895303	1.86	0.000422092	0.00247802
CASP3	9.41342	0.894466	1.85892	0.000364792	0.00224609
SMPD3	0.229561	0.893035	1.85708	0.0242327	0.0456145
SIGLEC5	12.5202	0.890768	1.85416	0.000705004	0.00352037
PRRC2A	1.35643	0.89018	1.85341	0.0244302	0.0459482
ZDHHC2	10.6819	0.88742	1.84987	0.000933979	0.00439338
BIRC5	3.9303	0.886544	1.84874	0.0142317	0.0310013
FBXO5	2.45699	0.885612	1.84755	0.0069023	0.0184929
SGK1	16.6626	0.88556	1.84748	0.00150251	0.0060959
BAZ2B	5.92401	0.884669	1.84634	0.000126832	0.00102915
SAMD4B	0.682187	0.877912	1.83771	0.0119379	0.02715
CAPN1	1.48847	0.874768	1.83371	0.00417904	0.0128308
PRC1	2.33941	0.874043	1.83279	0.00225557	0.00818635
PLAUR	10.7823	0.873453	1.83204	0.00395783	0.0122676
KIAA1147	18.4549	0.869523	1.82706	0.00124076	0.00536952
CD300LF	4.86209	0.867379	1.82435	0.00949269	0.022993
CDC6	1.98222	0.866561	1.82331	0.00181134	0.00693993
PXYLP1	0.989412	0.866386	1.82309	0.0120337	0.0273132
CD164	126.685	0.866078	1.8227	0.000181222	0.00135439
DEF8	5.74966	0.865703	1.82223	0.000142712	0.00112584
PIP5K1B	2.90951	0.863859	1.8199	1.1786e-06	2.5262e-05
TMEM258	20.4375	0.863853	1.81989	0.000319445	0.00205022
FAM49A	21.9654	0.86369	1.81969	0.000275671	0.00187522
SLAMF6	31.3805	0.863318	1.81922	0.000553587	0.00295941
DCK	17.4566	0.862605	1.81832	0.000749619	0.00368644
RNF144B	19.429	0.862513	1.8182	0.000114852	0.000962888
TMEM33	26.3176	0.861207	1.81656	6.0078e-06	9.22279e-05
RHOG	2.01329	0.860631	1.81583	0.00672925	0.0181362
ATG16L2	26.4317	0.860289	1.8154	0.00210773	0.00778661
TSPO	328.217	0.859835	1.81483	0.00232658	0.0083507
BTBD11	1.73739	0.859822	1.81481	0.000389384	0.00233425
PRKRA	1.25167	0.859218	1.81405	0.0212862	0.0416916
ENPP5	11.3796	0.856282	1.81037	0.000268195	0.0018409
HIST1H1B	95.7901	0.852812	1.80602	0.00233971	0.0083582
MAX	8.59938	0.851734	1.80467	2.50983e-05	0.000289459
DHX34	1.35762	0.851553	1.80444	0.000619844	0.00318617
NIPAL4	1.19665	0.850576	1.80322	0.0114108	0.0262402
EIF4E3	7.62658	0.849791	1.80224	8.95875e-05	0.000804517
SNX18	46.806	0.84916	1.80145	0.000263631	0.00182058
MICAL1	4.69952	0.845784	1.79724	6.82739e-05	0.000638347
CDS2	98.2636	0.845346	1.7967	0.000105387	0.000906966
SLC25A33	6.75387	0.844518	1.79567	0.000687409	0.00344767
GLIPR1	37.9071	0.843085	1.79388	0.000380323	0.00232283
BUB1	2.58432	0.842253	1.79285	0.00330628	0.0108084
PMF1	18.6779	0.840803	1.79105	0.000599551	0.00313866
SGO1	0.807135	0.838426	1.7881	0.0229035	0.0438758
CYB5R1	1.81753	0.838403	1.78807	0.00496418	0.0145156
FGD6	1.40758	0.837361	1.78678	0.00881605	0.0218192
PLIN3	4.26781	0.836589	1.78582	0.000448713	0.00258095
KCNJ2	14.0747	0.8354	1.78435	0.00528965	0.0152128
ASIP	2.58829	0.835099	1.78398	0.0239972	0.0452837
PPARD	0.470707	0.835025	1.78389	0.0200286	0.0399166
TRIM58	9.80645	0.835006	1.78386	0.00502912	0.0146115
FAM53A	1.10738	0.834487	1.78322	0.0189676	0.0382382
GK	4.75884	0.833395	1.78187	0.000224003	0.00160042
ATP6V0C	2.57534	0.831197	1.77916	0.022664	0.0436009
ATXN1	1.69055	0.83085	1.77873	0.000871046	0.00417514
LOC787465	51.0381	0.829572	1.77716	0.00384451	0.0119982
DEDD2	20.7448	0.829553	1.77713	0.00172729	0.00670837
CEBPD	148.038	0.824473	1.77089	0.00158526	0.0062857
SLC39A8	0.732744	0.823741	1.76999	0.017457	0.035926
DOK3	19.2548	0.823435	1.76961	0.000735493	0.00362481
NCLN	1.65782	0.821758	1.76756	0.00376335	0.0118262
CLEC12A	87.2094	0.819683	1.76502	0.00138524	0.00579607
CD244	26.3716	0.819393	1.76466	0.000225174	0.00159874
FGR	13.0536	0.818999	1.76418	0.000115427	0.000960627
SMAP2	22.5219	0.815329	1.7597	0.000271887	0.00185503
UBA1	6.16712	0.814191	1.75831	0.00137807	0.0057874
PXK	2.81909	0.813741	1.75776	0.000264908	0.00182385
IFNAR2	71.3017	0.810905	1.75431	0.000168241	0.00127841
IPCEF1	11.9518	0.810766	1.75414	3.34466e-06	5.84543e-05
LOC104968446	163.523	0.810722	1.75409	0.0144049	0.0312887
TRIB1	1.20247	0.808981	1.75197	0.00849697	0.0214026
PREX1	3.17352	0.808811	1.75177	0.00010279	0.000894782
R3HDM4	7.60783	0.808083	1.75088	0.00204805	0.00761567
HDAC11	4.74678	0.807426	1.75009	0.000565409	0.00300845
HMGB2	596.076	0.806113	1.74849	0.000413234	0.00244497
NFKBIA	38.1782	0.805759	1.74807	0.000913702	0.00432486
CKAP2L	0.622854	0.804697	1.74678	0.0196693	0.039408
PLEKHG3	4.8384	0.804339	1.74635	0.000402914	0.00239013
TBC1D23	42.2079	0.803218	1.74499	0.000115996	0.000961835
SAPCD1	9.32973	0.802979	1.7447	0.00176941	0.00684857
LPIN2	6.33129	0.802297	1.74388	8.30257e-06	0.000116441
CYSTM1	50.0274	0.801252	1.74261	0.000585202	0.00308487
ABCA6	12.0163	0.800402	1.74159	0.00421929	0.0129195
SELL	379.055	0.799711	1.74075	0.000282679	0.00188896
ARHGEF11	0.676792	0.79906	1.73997	0.00167335	0.00656623
GPT2	9.21615	0.798414	1.73919	0.0106679	0.0247828
TMEM164	7.43827	0.798169	1.73889	0.000248843	0.00173427
DHRS12	1.08674	0.796268	1.7366	0.00820343	0.0208248
SLC16A12	20.5576	0.79611	1.73641	0.0101736	0.0240275
RUBCNL	23.3746	0.795146	1.73525	0.00692949	0.0185004
NHSL2	1.74576	0.792113	1.73161	0.000550346	0.00295599
HIST1H3I	10.1303	0.792097	1.73159	0.0111421	0.0257527
SIRPB2	22.1736	0.790715	1.72993	0.000601021	0.00313913
SLC7A11	1.09343	0.78598	1.72426	0.00474658	0.014134
OSM	4.02844	0.784351	1.72232	0.0170591	0.0352991
G6PD	2.85529	0.783141	1.72087	0.00290874	0.00983432
AURKA	1.88859	0.782939	1.72063	0.0164712	0.0343326
TCAIM	1.24657	0.782637	1.72027	0.00852549	0.0214032
ELL	4.60558	0.782272	1.71984	7.85275e-05	0.000722326
KLF6	38.7382	0.782118	1.71965	9.07092e-05	0.000811383
CCNA2	4.87652	0.780832	1.71812	0.0104752	0.02446
PSMC3IP	3.26282	0.778133	1.71491	0.00677489	0.0182376
OGFRL1	32.7961	0.777716	1.71441	0.00536684	0.0153764
CD59	48.162	0.777261	1.71387	0.000355015	0.00220985
ALOX15	3.54302	0.775626	1.71193	0.012863	0.0285956
FGD3	6.89599	0.774921	1.7111	0.00027723	0.0018802
IL13RA1	74.8753	0.774452	1.71054	0.000347723	0.0021824
ST3GAL3	1.80287	0.773837	1.70981	0.00849834	0.0213823
LOC100297044	4.35112	0.773605	1.70954	0.0197231	0.039481
FLOT1	31.5343	0.770984	1.70643	0.000287146	0.00190203
ELL2	13.6323	0.770876	1.70631	0.00167778	0.00657229
SMIM3	10.504	0.770815	1.70623	0.000639011	0.0032699
METTL9	17.0513	0.770371	1.70571	0.000150294	0.00116146
YOD1	8.06035	0.768011	1.70292	0.00428712	0.0130918
FAS	41.9175	0.766262	1.70086	0.000474327	0.00268077
MGC157082	11.7089	0.766129	1.7007	0.00127391	0.00542009
TMEM184B	0.811668	0.765907	1.70044	0.0228549	0.0438197
ORAI2	1.03046	0.765468	1.69992	0.00331794	0.0108
XPO6	12.7534	0.765283	1.6997	0.000507531	0.00280562
FLOT2	1.53745	0.764993	1.69936	0.00670748	0.018099
HIST1H2AH	116.192	0.763892	1.69807	0.0103092	0.0242217
JAML	64.6681	0.763102	1.69714	0.00182503	0.00694551
PLCB1	0.338767	0.763055	1.69708	0.0244419	0.0459322
NAPRT	5.86356	0.761157	1.69485	0.0048569	0.0143124
DMXL2	1.23488	0.760866	1.69451	0.00915301	0.0223369
LOC100336476	2.09905	0.760292	1.69383	0.000511328	0.00280613
SLC11A1	8.6618	0.759508	1.69291	0.00180297	0.00691952
PHB2	10.5701	0.759452	1.69285	0.00257058	0.00895761
LOC104975676	98.0817	0.757658	1.69074	0.0257406	0.0476632
NKIRAS1	1.25345	0.757188	1.69019	0.00800356	0.0205702
HSH2D	8.03508	0.756022	1.68883	0.000603841	0.00313942
PAPSS2	24.1474	0.755942	1.68873	0.000816948	0.00397453
FOXO3	3.45242	0.755868	1.68865	0.000210842	0.00153536
TCTN3	0.720245	0.753912	1.68636	0.0182177	0.0371883
MAPK3	2.73351	0.752309	1.68449	0.00467088	0.0140003
ACTN1	4.67381	0.751467	1.6835	0.00224778	0.00817115
CNN2	192.35	0.75129	1.6833	0.000435219	0.00254195
VWA3B	1.20339	0.749784	1.68154	0.014444	0.0313136
PPP1R3D	7.22402	0.749779	1.68154	0.000413807	0.00243567
RARG	1.41485	0.749305	1.68098	0.00598863	0.0165525
SMPDL3A	10.1632	0.748552	1.68011	0.00315224	0.0104249
MARCKS	30.5642	0.748062	1.67954	0.0123682	0.0278224
CMIP	1.09767	0.746943	1.67823	0.00358683	0.0114617
MSL1	16.5184	0.746563	1.67779	0.000707562	0.0035254
GMIP	15.9609	0.746459	1.67767	0.0004477	0.00258166
IL1RN	15.229	0.746299	1.67748	0.00155171	0.00620682
CD80	17.416	0.74568	1.67676	3.59866e-05	0.000387496
HIST1H2BN	188.795	0.74454	1.67544	0.00914315	0.0223368
SAMD9	84.9046	0.744173	1.67501	0.00753805	0.0197082
RNF217	1.4622	0.744047	1.67487	0.000259761	0.00179932
BCL2L1	2.39722	0.742351	1.6729	0.00597844	0.0165646
SPC24	8.06828	0.742129	1.67264	0.0258272	0.0477457
HERC6	38.9367	0.741776	1.67223	0.00237135	0.00841831
SRGN	2529.11	0.74154	1.67196	0.000526602	0.00286916
TSC22D3	41.6708	0.741159	1.67152	0.000392254	0.00233911
ERG	0.696595	0.741053	1.6714	0.023154	0.0441324
SLC16A6	19.48	0.740911	1.67123	0.0030212	0.0101242
SLC26A6	4.74663	0.740891	1.67121	0.0025718	0.00894814
RHOBTB3	0.368552	0.739503	1.6696	0.0251777	0.0469653
CNR2	5.91408	0.738803	1.66879	0.00293785	0.00991796
IFNAR1	70.0283	0.73873	1.66871	0.00150723	0.00609328
CCDC146	1.49514	0.738472	1.66841	0.024527	0.0460159
GPCPD1	39.8538	0.737925	1.66778	0.00135545	0.00570293
HIST1H1A	14.0621	0.737456	1.66723	0.0231444	0.0441512
LOC112441494	1.73014	0.737177	1.66691	0.00598742	0.0165693
TIRAP	0.494333	0.737108	1.66683	0.022051	0.0427473
DLC1	0.494367	0.73641	1.66603	0.0171488	0.0353879
NRG1	0.542743	0.734331	1.66363	0.0129827	0.0287773
CYTH4	32.5887	0.734265	1.66355	0.00244586	0.00865576
STAT2	31.5581	0.734135	1.6634	0.00098499	0.00457648
VSIR	45.8909	0.733703	1.6629	0.000592478	0.003116
ATP8B4	16.618	0.732774	1.66183	0.00708783	0.0188126
SDCBP	128.071	0.732723	1.66177	0.00126397	0.00539801
ALAD	4.22946	0.732696	1.66174	0.0158882	0.033486
F11R	10.2161	0.732488	1.6615	0.00260342	0.00903047
TMEM127	1.92967	0.731612	1.66049	0.0157477	0.0332516
LOC534742	16.6397	0.731503	1.66037	0.00169515	0.00661747
CCNB1	5.21854	0.730627	1.65936	0.0224946	0.0433483
HPGD	9.61798	0.730429	1.65913	0.0155215	0.0328963
PLA2G4A	9.84054	0.729611	1.65819	0.000105335	0.000909963
IFITM1	572.683	0.725351	1.6533	0.00725582	0.0191022
CCPG1	81.6346	0.724528	1.65236	0.00105684	0.00479271
NBEAL2	5.32673	0.724527	1.65236	0.000105562	0.000905044
SLC13A3	1.70706	0.723876	1.65161	0.0186282	0.0377549
STAM2	13.1675	0.723626	1.65133	0.000152535	0.00117478
FGL2	608.769	0.723474	1.65115	0.000187839	0.00139467
CHI3L1	54.9005	0.723387	1.65105	0.0101241	0.0239604
PTK2B	2.44807	0.723132	1.65076	0.000125214	0.00102333
CHPF2	3.62661	0.721608	1.64902	0.000484494	0.00269797
KIF4A	2.2688	0.721495	1.64889	0.00660207	0.0178996
TOP2A	9.34493	0.719894	1.64706	0.00808272	0.0206801
SNN	35.9075	0.719683	1.64682	0.0015034	0.00608865
EAF1	38.2295	0.719634	1.64676	0.00107515	0.00485634
OTUD7B	2.96466	0.719492	1.6466	0.0013988	0.00578885
APOBR	13.6991	0.71907	1.64612	0.0116987	0.0267399
C11H9orf16	21.9668	0.718631	1.64562	0.0130275	0.0288485
MAEA	10.5438	0.716607	1.64331	0.00236146	0.00840945
TMEM71	30.3123	0.714985	1.64147	0.000983068	0.00457691
GGT5	1.04366	0.714666	1.6411	0.0208561	0.0412043
UAP1	51.249	0.71328	1.63953	0.00179344	0.00689458
LOC100295221	775.232	0.711839	1.63789	0.0220259	0.0427351
RANBP10	0.913078	0.709204	1.6349	0.0227109	0.0436171
TRPC6	2.1164	0.709133	1.63482	0.00625622	0.0171668
PTPN22	2.51225	0.708745	1.63438	0.000577763	0.00305274
FXYD5	6.6244	0.708279	1.63385	0.00204069	0.00760075
ITPRIP	9.55159	0.708271	1.63384	0.0021608	0.0079568
SRPK2	24.3944	0.706091	1.63138	0.00153508	0.00617294
SAMSN1	73.5001	0.705037	1.63019	0.000357942	0.00221592
SKAP2	9.82604	0.704208	1.62925	0.00465228	0.014
TMEM144	1.86228	0.703203	1.62811	0.00407467	0.0125443
RALB	39.8974	0.702904	1.62778	0.00155782	0.00622031
NIN	51.7854	0.70035	1.6249	0.00108158	0.00485641
TUBB	12.6421	0.699825	1.62431	0.0180122	0.0368682
GPR160	2.9089	0.698703	1.62305	0.000897034	0.00426373
SERPINE1	3.14042	0.698166	1.62244	0.000548146	0.00295115
DOCK5	1.10684	0.697851	1.62209	0.00126059	0.00540387
PIK3CG	5.09233	0.696503	1.62057	0.00101784	0.00468126
ST8SIA4	42.1986	0.696344	1.62039	0.000279788	0.00188628
ARMH2	2.89079	0.696074	1.62009	0.0262677	0.0484025
PSTPIP2	50.9026	0.695837	1.61982	0.00346352	0.0111461
CD163	48.1568	0.694899	1.61877	0.0264098	0.0486248
ACSL6	29.1832	0.693869	1.61762	0.00719399	0.0189614
IFRD1	26.168	0.690634	1.61399	0.000210221	0.00153576
ULK1	0.7437	0.687065	1.61	0.011488	0.0263911
LOC527645	191.739	0.685967	1.60878	0.01607	0.033713
ASPM	1.72405	0.684744	1.60742	0.00581912	0.0162821
TXNIP	699.007	0.684655	1.60732	0.00275852	0.00943881
ALDH3B1	5.46765	0.683372	1.60589	0.0132758	0.0292558
SPTB	0.595007	0.682038	1.6044	0.0123657	0.0278442
GLUL	74.0095	0.681987	1.60435	0.0123897	0.0278431
BTG1	91.4239	0.681221	1.6035	0.00038333	0.00233492
FYB1	13.0607	0.681163	1.60343	0.000457645	0.00261907
PRDM1	1.49889	0.680665	1.60288	0.00155898	0.00621406
SLC13A5	10.7155	0.680318	1.60249	0.00950711	0.0229789
FABP5	3.97323	0.679224	1.60128	0.0257279	0.0476784
HERC5	28.9568	0.677647	1.59953	0.000554565	0.00295768
GMNN	6.57308	0.677182	1.59901	0.0184481	0.0374567
TEX12	3.17059	0.676625	1.5984	0.0183487	0.0373551
FAM84B	7.64615	0.676254	1.59798	0.000881677	0.00420834
FAM160A2	4.62003	0.674416	1.59595	0.00120159	0.00527031
TP53RK	14.4219	0.673193	1.5946	0.0049914	0.014539
CCND3	29.1441	0.672719	1.59407	0.00460339	0.0138896
PLA2G15	2.08129	0.671961	1.59324	0.0132087	0.029136
HIST1H2BI	196.423	0.671901	1.59317	0.0234083	0.0443936
RNF10	19.8228	0.671709	1.59296	0.000129375	0.00104234
TPMT	23.226	0.671261	1.59246	0.0012405	0.00537864
STARD9	0.831601	0.670834	1.59199	0.00179002	0.0068931
TESC	10.5375	0.669958	1.59103	0.00330296	0.0108131
RBKS	5.7244	0.669918	1.59098	0.025912	0.0478246
CREG1	70.401	0.669815	1.59087	0.0147393	0.0317119
BACH1	18.8908	0.668707	1.58965	0.0026358	0.00910112
CCDC88B	22.4763	0.666364	1.58707	0.00311541	0.0103483
CDR2	3.13484	0.666175	1.58686	0.00862947	0.0214744
MTDH	50.987	0.665895	1.58655	0.000778989	0.00381436
SLC40A1	75.6048	0.665862	1.58652	0.00781467	0.020199
PCLAF	15.6571	0.665797	1.58644	0.0230688	0.0441553
HIP1R	24.3452	0.66554	1.58616	0.00580528	0.0162634
HIST1H2AM	187.535	0.665527	1.58615	0.0182949	0.0373123
PLBD2	6.46142	0.664689	1.58523	0.00300862	0.0101118
PLEK	36.9732	0.664114	1.58459	0.00707047	0.0187884
RNF24	2.50401	0.663567	1.58399	0.0137235	0.0300673
C2CD2L	1.0334	0.663459	1.58388	0.0152992	0.0325467
ZDHHC7	14.3571	0.662821	1.58318	0.00172416	0.00670769
LAPTM4B	1.3266	0.661931	1.5822	0.0149922	0.0321343
HERC1	29.1629	0.661795	1.58205	0.00107665	0.00485348
FMNL1	4.72651	0.661227	1.58143	0.000385967	0.00233223
TKT	104.283	0.658344	1.57827	0.00862746	0.021493
RGS18	26.9181	0.658331	1.57826	0.00280961	0.00958475
FBXL5	121.812	0.657921	1.57781	0.00303648	0.0101454
MKI67	0.867054	0.65576	1.57545	0.02232	0.0430849
ZCCHC6	25.7122	0.65547	1.57513	0.00342597	0.0110566
C21H14orf28	3.00711	0.654584	1.57416	0.00236071	0.00841998
SYTL1	9.06269	0.654083	1.57362	0.0134019	0.0294765
SLC6A6	6.08179	0.653574	1.57306	0.00385174	0.0120043
RIDA	203.565	0.653406	1.57288	0.0121723	0.0275453
STAT3	13.0258	0.652795	1.57221	0.00053366	0.00289373
CHST15	3.00103	0.651647	1.57096	0.017391	0.0358227
PRODH	23.1111	0.651381	1.57067	0.00962431	0.0232128
BNIP3L	54.1506	0.651316	1.5706	0.00361361	0.0115149
CRACR2A	0.40345	0.651197	1.57047	0.0130836	0.0289445
TNFRSF1A	5.40549	0.651132	1.5704	0.00642118	0.0174927
NDUFV3	10.5009	0.65105	1.57031	0.00104324	0.00474998
TBC1D10B	3.68731	0.650716	1.56995	0.0046697	0.0140153
JAK2	35.5138	0.649816	1.56897	0.00126324	0.00540505
TOP1	18.512	0.649738	1.56888	0.00046654	0.00265659
NUSAP1	4.4267	0.648713	1.56777	0.00419676	0.0128678
BIN3	7.90843	0.64823	1.56724	0.0018548	0.00700019
FUT7	12.5519	0.647795	1.56677	0.00368165	0.0116826
TMX1	14.3914	0.643859	1.5625	0.0155211	0.0329262
STX11	11.0866	0.643503	1.56212	0.00782692	0.0202077
ITM2B	72.5811	0.64331	1.56191	0.000751908	0.00368971
ITPRIPL2	14.2468	0.642828	1.56139	0.0188666	0.0381021
SNX20	3.49176	0.642779	1.56133	0.00185625	0.00698244
ABCA7	2.29613	0.642582	1.56112	0.00861949	0.021544
SLC35A5	15.5264	0.640431	1.55879	0.000226207	0.00159609
VSTM1	12.2104	0.637676	1.55582	0.00514598	0.0148938
IFNGR1	173.106	0.6376	1.55574	0.00454118	0.0137384
SLC24A3	0.937422	0.637275	1.55539	0.0233415	0.0443041
STRIP2	3.82073	0.637122	1.55522	0.00634005	0.0173132
THEMIS2	11.9971	0.637031	1.55513	0.00228974	0.00825759
NOTCH2	13.2313	0.636004	1.55402	0.0020166	0.00756058
PXN	1.11132	0.63581	1.55381	0.0102174	0.024056
CA5B	3.39481	0.634584	1.55249	0.0103722	0.0242695
FRY	1.83962	0.634523	1.55242	0.00207673	0.0076971
LMTK2	1.92551	0.632955	1.55074	0.000932344	0.00440392
AKAP13	9.47827	0.632321	1.55006	0.000509243	0.00280825
FBXO38	25.4431	0.632314	1.55005	0.00231257	0.00831353
LOC616819	37.1288	0.630437	1.54803	0.0199289	0.0397528
TAPT1	11.5867	0.628118	1.54555	0.00203609	0.00759607
FAM49B	92.6444	0.627836	1.54525	0.00181275	0.00693363
SORT1	2.25441	0.626846	1.54419	0.0038687	0.0120407
MIDN	3.87383	0.626695	1.54402	0.00575907	0.0161938
NRADD	1.76569	0.626456	1.54377	0.0220037	0.0427651
MLXIP	2.43574	0.625359	1.54259	0.00850276	0.0213698
TMEM140	21.0557	0.624703	1.54189	0.00818195	0.0207935
STK40	3.67735	0.624216	1.54137	0.00139822	0.005797
CASS4	1.27811	0.623425	1.54053	0.0135657	0.0298079
NUDT3	39.2903	0.623048	1.54013	0.00397113	0.0122754
ARHGAP26	4.4284	0.622297	1.53932	0.00122023	0.00532122
A2M	17.2031	0.622139	1.53916	0.00990881	0.0235983
PRR5L	3.50559	0.621089	1.53804	0.00262921	0.00909219
ARHGAP10	0.794132	0.620893	1.53783	0.0235529	0.0446307
PARP6	1.36469	0.620168	1.53705	0.025319	0.0471514
PIK3CD	8.78217	0.619472	1.53631	0.000194832	0.00144189
MCM2	7.09119	0.619073	1.53589	0.0199252	0.0397804
KIF1B	1.65232	0.61675	1.53342	0.000536775	0.0028968
MOB3A	1.8905	0.61567	1.53227	0.00903766	0.0221745
RFLNB	65.241	0.614813	1.53136	0.00174102	0.00675015
IFIT5	30.8099	0.614319	1.53084	0.00343097	0.011057
NAIP	90.3022	0.614094	1.5306	0.0162818	0.0340002
TDRD7	6.37121	0.613091	1.52953	0.000991956	0.00459007
CDKN2D	35.2125	0.610855	1.52716	0.00153754	0.0061719
SLC46A3	7.99096	0.609394	1.52562	0.00270752	0.00929227
ARID4A	25.3048	0.609195	1.52541	0.00030779	0.001998
PIP5K1C	1.35811	0.607995	1.52414	0.00651001	0.0176923
PAK1	3.04284	0.606666	1.52274	0.00544017	0.0154501
IL1R1	1.43269	0.605447	1.52145	0.00990313	0.0236096
H2AFZ	60.7481	0.605332	1.52133	0.00627631	0.0171805
MB21D2	10.5557	0.605025	1.521	0.00959289	0.0231616
CHIC2	27.373	0.60475	1.52072	0.00123662	0.0053721
LOC615278	7.0439	0.60415	1.52008	0.00101119	0.00466011
USP36	1.77253	0.604021	1.51995	0.014871	0.0319347
MAPK14	26.7511	0.602946	1.51882	0.00138904	0.00579064
PLOD3	2.77285	0.601633	1.51743	0.0212931	0.0416692
SYNE1	15.1114	0.599572	1.51527	0.0045566	0.0137667
ENPP4	4.69537	0.599502	1.51519	0.00713813	0.018836
PDLIM1	17.0889	0.599302	1.51498	0.0146207	0.0315762
LCP1	330.816	0.599179	1.51485	0.00669518	0.0181089
PLAU	4.36575	0.598369	1.514	0.0062387	0.0171394
LOC112445649	73.9594	0.598251	1.51388	0.0222359	0.0429957
IL6R	5.41864	0.59796	1.51358	0.00479381	0.0142187
CD44	5.55988	0.59681	1.51237	0.00594809	0.0165007
ST6GALNAC4	2.95639	0.59641	1.51195	0.0264354	0.0486326
EYA3	2.61567	0.595246	1.51073	0.0105229	0.024521
TALDO1	272.697	0.594872	1.51034	0.00940397	0.0228511
WBP2	2.24151	0.59478	1.51024	0.027036	0.0493776
AMPD2	1.62006	0.594757	1.51022	0.00379649	0.011881
SLC3A2	7.70328	0.594337	1.50978	0.00667595	0.0180784
IGF2R	5.58838	0.593624	1.50903	0.00157053	0.00623819
GABARAPL1	42.3002	0.59347	1.50887	0.00507629	0.0147109
NCAPG	6.3545	0.591533	1.50685	0.0270374	0.0493406
SOCS6	1.80138	0.590299	1.50556	0.0246369	0.046108
ZDHHC18	1.56208	0.587927	1.50309	0.0142537	0.0310194
GABARAP	25.5465	0.587904	1.50306	0.00469385	0.0140506
TYROBP	317.023	0.587754	1.50291	0.0115153	0.026427
RAB5IF	42.0377	0.587166	1.50229	0.00767909	0.0199165
TIAM1	3.94666	0.585968	1.50105	0.00103967	0.00474324
SLC35E2	2.51759	0.585737	1.50081	0.0141646	0.0309144
VPS39	1.14435	0.585659	1.50072	0.0240081	0.0452667
RAB5C	14.2326	0.5854	1.50045	0.00430505	0.013129
ZNFX1	21.5987	0.585295	1.50035	0.00801542	0.0205542
GNG2	13.6153	0.584966	1.5	0.000446694	0.00258242
C3H1orf54	8.04038	-0.586335	-1.50143	0.0196243	0.0393525

## Sheet: Suppl. Table S3B
DEG in comparison of E. coli(+) LATE (n=3) vs CONT cows (n=6)
Up-regulated in E. coli(+) LATE							Down-regulated in E. coli(+) LATE
Gene symbol	Max group mean	Log₂ fold change	Fold change	P-value	P (BH)		Gene symbol	Max group mean	Log₂ fold change	Fold change	P-value	P (BH)		No. DEG	Summary
HBE1	43.4622	11.7369	3413.21	3.90799e-14	1.06493e-11		LOC505052	1.64514	-9.53104	-739.825	0.000594301	0.0281647		29	UP regulated
HBG	244.84	10.5696	1519.7	3.03064e-25	1.6517e-22		BDA20	0.990194	-9.44751	-698.204	0.000663309	0.0301253		16	DOWN regulated
DNER	0.55847	10.1419	1129.82	2.84722e-06	0.00034483		KLRF2	2.17281	-7.84991	-230.706	8.63493e-05	0.00627471		45	Total
HBA1	16212.5	10.0989	1096.66	4.89509e-22	1.77855e-19		LOC100852090	0.185008	-5.14019	-35.2655	0.00139855	0.0401163
HBB	1010.12	9.52886	738.706	5.20762e-26	5.6763e-23		LOC790181	0.342666	-3.72485	-13.2218	0.00173507	0.043982
LOC528470	1.07655	7.46211	176.327	0.00103871	0.0353811		HHLA2	0.219452	-3.48998	-11.2354	0.00038909	0.0212054
LOC112449072	28.2058	7.44511	174.261	5.19303e-10	9.43401e-08		LILRA4	0.761212	-3.48662	-11.2092	0.00129033	0.0380124
HBE4	0.73054	6.77277	109.347	0.00171465	0.0444991		TPC3	4.2138	-2.64751	-6.26585	0.000249305	0.0150968
LOC112449109	2.95496	6.72881	106.066	5.08535e-07	6.92879e-05		SYT4	1.50479	-2.15012	-4.43866	0.00113265	0.0342941
C8H9orf43	0.107231	4.10636	17.2241	0.00103523	0.0364		LOC524576	16.2408	-1.92323	-3.79272	7.29277e-05	0.00567794
LOC509854	3.64761	3.92594	15.1994	4.11618e-10	8.97326e-08		RRP8	5.76516	-1.86595	-3.64508	2.05096e-05	0.00223555
LOC107131247	24.2846	3.84092	14.3295	0.000159453	0.0108628		LOC786870	0.381188	-1.67306	-3.1889	0.00095207	0.0384354
LOC101902462	7.32646	3.59429	12.0778	4.52241e-07	7.04203e-05		LOC790255	0.592088	-1.59584	-3.0227	0.00100774	0.0378772
LOC107131271	8.99598	2.77964	6.86679	0.00143708	0.0391603		DPYSL3	0.687305	-1.46995	-2.77012	0.000968135	0.0376881
LOC107131273	2.76623	2.41556	5.33528	0.000257789	0.0147889		LOC619094	76.0072	-1.45524	-2.74203	3.79607e-05	0.00376156
SYT7	0.127883	2.34833	5.09236	0.00113106	0.0352245		CD38	9.46489	-1.05317	-2.07509	0.00139967	0.039119
LOC790271	0.145605	2.30225	4.93227	0.00112789	0.036159
SVIP	9.88329	2.05606	4.15848	5.76093e-05	0.00523285
LOC100848700	7.7418	1.93635	3.82737	0.00102749	0.0373322
LOC112442408	821.252	1.76618	3.40153	6.88753e-05	0.00577493
LOC617079	26.2194	1.72646	3.30915	0.000524218	0.0259726
LVRN	1.22762	1.36293	2.57207	0.000681248	0.0297024
LOC112445749	2.63693	1.3618	2.57006	0.000399994	0.0207616
KEL	4.63606	1.29611	2.45567	0.00163891	0.043571
ANKS1B	24.9579	1.19626	2.29145	0.00192297	0.0465787
LOC104970698	32.5343	1.00203	2.00281	0.000808871	0.0339104
HRH4	11.3783	0.919474	1.89143	0.00104249	0.0344337
UBE2E2	7.18855	0.846062	1.79759	0.00175589	0.0434981
LOC100294723	16.3604	0.828756	1.77615	0.000196856	0.0126219

## Sheet: Suppl. Table S3C
DEG in comparison of E. coli(+) EARLY (n=6) vs E. coli(+) LATE cows (n=3)
Up-regulated in E. coli(+) LATE							Down-regulated in E. coli(+) LATE
Gene symbol	Max group mean	Log₂ fold change	Fold change	P-value	P (BH)		Gene symbol	Max group mean	Log₂ fold change	Fold change	P-value	P (BH)		No. DEG	Summary
LOC112445446	2.02625	11.1385	2254.3	0.000132209	0.00267063		HBA1	16212.5	-10.0898	-1089.78	3.72207e-18	4.88708e-15		662	UP regulated
CATHL4	7.29208	10.5181	1466.4	0.000162806	0.00303212		HBG	244.84	-9.86956	-935.48	1.5923e-18	4.18139e-15		48	DOWN regulated
DCN	0.473125	8.55543	376.218	0.00407252	0.0229003		HBE1	43.4622	-8.99154	-509.008	3.70445e-10	1.21599e-07		710	Total
KLRF2	1.20395	8.39605	336.869	7.74694e-05	0.00180031		HBB	1010.12	-7.95917	-248.857	1.80119e-15	1.18248e-12
PRG3_2	4.79096	8.36774	330.324	3.40742e-08	4.97104e-06		HBE4	0.73054	-6.64728	-100.238	0.0115199	0.0449498
CATHL6	11.2957	7.8101	224.426	8.99014e-09	2.36081e-06		ZNF449	0.225537	-6.4439	-87.0577	0.0048039	0.025745
LOC511695	0.226055	7.73746	213.406	0.00551167	0.0282688		LOC528470	1.07655	-5.90645	-59.9818	0.00756713	0.03432
LOC786348	24.5352	7.65124	201.027	4.04291e-16	3.53889e-13		DNER	0.55847	-4.23215	-18.7933	0.00679233	0.0319653
LOC112443481	0.690578	7.59534	193.386	0.0072275	0.0332389		SPATA21	0.142881	-4.1672	-17.966	0.00731901	0.0335423
SERPINB4	19.3335	7.52418	184.079	7.01154e-13	3.68246e-10		LOC112449072	28.2058	-4.03632	-16.4079	0.0022399	0.016071
PLAT	0.120896	7.52256	183.872	0.00910428	0.038561		LOC112449109	2.95496	-3.84394	-14.3596	0.00673898	0.0318283
CATHL2	4.85247	7.39052	167.791	1.91518e-08	3.35285e-06		C8H9orf43	0.107231	-3.48399	-11.1889	0.0087975	0.0376872
LOC112445470	2.01913	7.38903	167.618	1.69417e-08	3.17778e-06		LOC101902462	7.32646	-2.27748	-4.84832	0.00364953	0.021781
PCOLCE2	0.20781	7.19642	146.669	0.0127501	0.0476947		LOC112442408	821.252	-2.17263	-4.50845	1.01954e-05	0.000405652
LOC520402	7.61105	7.16832	143.84	6.51757e-07	5.70505e-05		AKR1C4	3.27445	-2.11539	-4.33308	0.000873019	0.00902578
CRISP3	2.17538	7.03179	130.851	3.7683e-05	0.00106404		CD1B	0.690303	-2.02782	-4.07788	0.0049163	0.0260812
MMP8	2.93223	7.02864	130.566	4.04982e-09	1.18165e-06		HTR1B	0.288792	-2.02731	-4.07644	0.0130727	0.0486935
PGLYRP1	11.284	6.85041	115.393	2.31157e-08	3.79387e-06		GZMM	3.30886	-1.94656	-3.85454	0.000768647	0.00866295
LOC107131803	28.1275	6.82518	113.392	3.68303e-10	1.38166e-07		LOC100300483	1.16486	-1.90122	-3.7353	0.0030476	0.0193309
AZU1	2.30427	6.60008	97.011	2.66241e-05	0.000832321		ANKS1B	24.9579	-1.67292	-3.18859	9.30026e-05	0.00205231
LOC505658	0.857764	6.5694	94.97	7.62095e-05	0.00178684		KEL	4.63606	-1.47651	-2.78276	0.00124601	0.0113218
CATHL1	11.8786	6.45638	87.814	3.35642e-08	5.18468e-06		GSTP1_1	4.68534	-1.40628	-2.65053	0.00125437	0.0113585
COL3A1	0.345769	6.41325	85.2275	0.000393705	0.00561886		ZSCAN31	1.21209	-1.33483	-2.52247	0.00979718	0.0404519
CATHL5	1.7673	6.2951	78.5262	3.42761e-08	4.73732e-06		MBOAT2	3.20677	-1.20582	-2.30668	0.00324824	0.020213
LOC112441458	2.9473	6.25318	76.277	1.62427e-06	0.000112245		NUFIP1	1.72224	-1.18879	-2.27962	0.00751701	0.0341517
LOC282685	0.660609	6.19941	73.4865	0.000414578	0.00576023		OGN	3.57041	-1.18355	-2.27134	0.00273158	0.0182988
NINJ2	0.252369	5.61107	48.8766	0.000631875	0.00779016		MS4A2	2.39738	-1.17208	-2.25336	0.0109765	0.0435414
CREG2	0.353616	5.53721	46.4372	5.99181e-06	0.000280973		LOC101903126	20.8693	-1.15955	-2.23388	0.0123668	0.0469294
LOC781990	0.304257	5.27891	38.8249	0.00295348	0.0190094		GCNT4	1.16487	-1.11314	-2.16316	0.000206142	0.00365762
CLEC3B	0.920677	5.23349	37.6217	0.000110273	0.00235429		PTH1R	1.37773	-1.10835	-2.15599	0.0111529	0.0441079
LOC112447312	0.802621	5.1382	35.2171	1.09812e-05	0.000424068		SLC20A2	1.60753	-1.00628	-2.00873	0.000558912	0.00733851
PRG3_1	0.508475	4.94279	30.7559	0.000133515	0.00265614		RAB17	2.17405	-0.985247	-1.97965	0.00567959	0.0287927
KRT23	0.153647	4.91549	30.1793	0.0020773	0.015195		LOC112443175	8.46175	-0.960234	-1.94563	0.00128006	0.0113179
MFAP5	0.297194	4.7997	27.8518	0.00384449	0.0220911		FCER1A	12.319	-0.890887	-1.85432	0.00554709	0.0283398
ORM1	1.13202	4.78585	27.5857	4.26032e-06	0.000215146		PSMG4	123.49	-0.828976	-1.77642	0.000380034	0.00548335
PTX3	7.55814	4.71273	26.2224	4.14275e-07	4.18418e-05		CERS4	12.1334	-0.808073	-1.75087	0.00653722	0.0311556
C1S	0.315038	4.48047	22.3232	0.000258238	0.00423833		KIF27	3.98713	-0.789946	-1.72901	0.0015868	0.0128609
THY1	2.41844	4.46402	22.0701	4.67889e-06	0.000231826		TNFAIP2	3.35352	-0.781717	-1.71918	0.0087448	0.037584
CAMP	1.6018	4.44626	21.8001	0.000783598	0.00857387		CIITA	12.9073	-0.772922	-1.70873	0.0011582	0.0108236
SDC2	0.153504	4.4073	21.2193	0.0123817	0.0469181		FDFT1	14.0682	-0.764129	-1.69834	0.00584572	0.0291842
IGFBP6	0.677997	4.26799	19.2661	0.0028077	0.0186659		PHGDH	85.8252	-0.749301	-1.68098	0.0113926	0.0445855
LOC511106	0.110452	4.20604	18.4563	0.00283509	0.0187059		LOC100294723	16.3604	-0.719424	-1.64652	0.00359128	0.0215313
AOX1	0.132538	4.06192	16.7017	0.00251782	0.0172182		TADA1	6.10852	-0.706469	-1.6318	0.00303041	0.0192684
MMP9	3.39834	4.05765	16.6524	6.48014e-07	5.86788e-05		CYP51A1	43.4147	-0.648219	-1.56723	0.00367463	0.0218811
SCT	0.48735	4.02414	16.2699	0.00382399	0.0220699		PTK2	3.85297	-0.642127	-1.56063	0.00988957	0.0406417
CCDC8	0.303974	3.96229	15.5872	9.1955e-05	0.00204639		TMEM101	11.2666	-0.633597	-1.55143	0.011633	0.0452566
LOC505972	4.73545	3.94238	15.3736	2.61479e-06	0.000152588		SQLE	26.0716	-0.607444	-1.52356	0.0053892	0.0279684
IGFBP3	0.821462	3.8682	14.603	0.011924	0.0460475		ABHD18	12.0458	-0.593668	-1.50908	0.0104518	0.0423557
CATHL3	2.6758	3.86647	14.5856	6.53247e-07	5.53363e-05
FOLR3	1.26706	3.84793	14.3993	4.16283e-05	0.00112697
LOC107131333	8.12248	3.71116	13.097	6.54551e-06	0.000296354
SEMA6B	0.152539	3.70308	13.0238	0.00297635	0.0190168
FBN1	0.957363	3.67059	12.7338	0.000315887	0.00476735
DEFB10	3.55115	3.66815	12.7123	0.00138867	0.0119956
EREG	0.160272	3.66694	12.7016	0.0006228	0.00775106
ICAM4	0.11331	3.4614	11.015	0.0043392	0.0239889
TNFAIP6	14.385	3.42335	10.7283	2.26664e-06	0.000138423
LTF	4.66517	3.41581	10.6724	9.72466e-09	2.12808e-06
IL1R2	5.02782	3.39926	10.5507	0.000114291	0.00242039
AQP1	1.19146	3.36017	10.2686	0.000684022	0.00809118
DMBT1	1.63503	3.35641	10.2419	7.076e-05	0.00168923
G0S2	2.41091	3.34419	10.1555	3.11622e-05	0.000919459
RNASE2	0.786449	3.33909	10.1196	0.00565883	0.0287986
COL6A3	0.799737	3.30724	9.89869	5.40874e-05	0.0013527
SHROOM4	0.841262	3.27068	9.65099	6.31231e-06	0.000290809
LOC112446467	0.925088	3.24345	9.47056	8.38882e-05	0.00193237
LOC112442412	0.198375	3.23531	9.41728	0.00475983	0.0257187
FN1	8.91339	3.18861	9.11735	0.00569962	0.0288385
LOC112442215	13.5076	3.16586	8.97469	0.000190989	0.00345887
ARHGEF37	0.235919	3.15625	8.91512	0.00144271	0.0123005
CPNE2	0.96569	3.14201	8.82751	2.01892e-07	2.40986e-05
CD300LG	0.36218	3.12885	8.74735	0.0077403	0.0348646
KLF17	0.188508	3.10381	8.59687	0.00105734	0.010208
SLC26A8	0.452657	3.07938	8.45248	3.06892e-05	0.000926321
LOC538435	0.435555	3.07801	8.44446	0.00220964	0.015941
ADGRG3	3.17386	3.04496	8.25325	1.28724e-08	2.60023e-06
PROK2	6.76049	3.01777	8.09913	2.2697e-07	2.59141e-05
LOC100850276	1.03384	3.00489	8.02715	0.00126137	0.0113437
SULT1C4_2	0.176788	3.00003	8.00018	0.00934071	0.0393719
TGM1	0.387301	2.97165	7.84434	0.000895587	0.00918677
LOC784898	0.334826	2.9387	7.66722	0.000801418	0.00866059
BMX	9.17313	2.9297	7.61952	8.73855e-07	6.95377e-05
MEGF9	8.22862	2.92046	7.57086	3.45205e-10	1.51085e-07
LOC508131	1.22814	2.85812	7.25071	3.79076e-05	0.00105899
HS3ST6	0.554532	2.84575	7.1888	0.00122284	0.0112673
DUSP4	0.658355	2.80983	7.01202	5.23766e-05	0.00133535
LOC616574	1.26302	2.77622	6.85054	0.002498	0.0171721
LOC112443721	0.234292	2.77335	6.83695	0.0067817	0.0319726
CTTN	0.268213	2.73449	6.65524	0.00819006	0.0360253
MGAM	8.12333	2.69687	6.48392	9.49876e-09	2.26761e-06
AGBL4	0.170085	2.6681	6.35591	0.0114237	0.0446409
FBLN2	0.151893	2.62534	6.17029	0.00394027	0.0223964
NT5DC2	2.34164	2.61844	6.14084	0.00151479	0.0126683
CA4	0.354043	2.61725	6.13581	0.00401174	0.0227044
SLC28A3	17.771	2.60261	6.07385	2.14223e-06	0.000137207
OAS2	1.41974	2.59836	6.05597	0.00100273	0.00989912
CHRM3	0.397966	2.59716	6.05093	0.00288396	0.018839
MUC15	0.735861	2.59372	6.03653	0.000117483	0.00242922
MGAT3	0.141348	2.58561	6.00268	0.000443446	0.00606505
TCN1	220.094	2.58406	5.99624	5.02674e-07	4.88897e-05
POPDC3	0.432652	2.58077	5.98259	0.000954113	0.00959962
LOC100335635	0.404825	2.55698	5.88474	0.00185408	0.0141535
GBP6_1	1.35012	2.55385	5.87199	0.0011755	0.0109463
LOC789748	4.88733	2.55027	5.85743	0.000160481	0.00301017
AHSP	0.6202	2.49919	5.65369	0.00287134	0.0188033
PGA5	1.76563	2.48563	5.6008	0.0045666	0.0249831
RSAD2	11.4551	2.45985	5.50159	6.9323e-05	0.00167011
HP	290.604	2.45724	5.49166	0.000645616	0.00781285
HBM	9.07737	2.43811	5.41931	0.00426101	0.0237064
CAPN3	0.679134	2.43398	5.4038	5.42995e-05	0.00134519
RGS2_1	96.4076	2.4331	5.40053	0.00129693	0.0114286
LOC104976340	0.536182	2.39815	5.27128	0.00578229	0.0290887
TFF2	2.62172	2.3563	5.12056	0.00305974	0.0193611
S100A9	3545.12	2.35003	5.09836	1.03817e-06	7.78926e-05
LOC104968422	15.7793	2.3397	5.06197	0.000218277	0.00374637
ISG15	108.734	2.32924	5.02542	0.000205577	0.00367242
DEFB7	64.9015	2.30902	4.95548	0.000320867	0.00481483
CA2	45.2724	2.2964	4.9123	0.000407823	0.00569651
GLT1D1	3.6905	2.29183	4.89676	4.16085e-06	0.000214243
RAB20	6.51876	2.27462	4.83869	8.12445e-06	0.000349751
CD24	95.0073	2.26271	4.79893	1.03235e-07	1.35547e-05
HEPACAM2	5.64841	2.24868	4.75247	1.61333e-05	0.000543153
MAB21L3	0.181973	2.21249	4.63475	0.00374555	0.0218089
PTPN5	1.9771	2.19312	4.57293	9.1715e-05	0.00205849
ALOX5AP	26.9583	2.16181	4.47477	9.36226e-07	7.23097e-05
LNX1	0.453419	2.15213	4.44482	0.000381887	0.00547998
AK4	0.15485	2.13706	4.39865	0.0016361	0.0131791
TMPRSS2	0.13994	2.11941	4.34517	0.0093007	0.0392663
RGS13	0.388575	2.1138	4.32829	0.00100026	0.00991199
ETS2	4.08514	2.10202	4.29309	1.23438e-07	1.54356e-05
OLFML3	0.294447	2.09469	4.27133	0.00806154	0.0356391
NUPR1	30.707	2.09074	4.25966	0.00612748	0.030189
ANKRD22	6.6773	2.0881	4.25189	2.72659e-07	2.98335e-05
CCM2L	0.355022	2.08609	4.24595	0.00318176	0.0199411
LOC104973781	21.597	2.08044	4.22935	7.58202e-06	0.000337464
DEFB4A	7.72723	2.07998	4.22801	0.011328	0.0444654
KREMEN1	0.832871	2.07063	4.20069	0.000653713	0.00787454
LOC107131218	2.67014	2.06948	4.19735	0.00382244	0.0221095
LOC101907965	1.97829	2.05681	4.16067	0.01202	0.0462821
RAB3IP	12.791	2.04184	4.1177	1.51028e-06	0.000107189
LOC616868	17.1242	2.03765	4.10577	0.000214553	0.00378131
UPP1	10.9524	2.03722	4.10453	0.000187763	0.00342407
LOC100337053	10.5197	2.00113	4.00312	0.000117004	0.00243851
TRIM10	4.30879	1.99671	3.9909	0.00143711	0.0123328
GCA	9.19468	1.98898	3.96957	1.67083e-05	0.000555392
LOC112446726	1.60216	1.98148	3.94899	0.0103968	0.0421978
C5AR1	38.0458	1.9772	3.93727	1.46177e-05	0.000505079
SIGLEC8	3.2883	1.97534	3.93222	0.000281255	0.00447622
GGT1	1.70723	1.97261	3.92478	0.00065736	0.00788232
LOC786870	0.356927	1.95874	3.88721	0.000447175	0.00608436
LOC508459	31.2566	1.95733	3.88343	9.4439e-06	0.000381534
ARG1	7.22182	1.95443	3.87563	0.00216139	0.0156359
NECTIN2	2.93956	1.95073	3.86569	5.19571e-07	4.87284e-05
DUSP26	0.393114	1.94992	3.86353	0.00347262	0.021109
RUFY4	0.365794	1.93684	3.82866	0.00283232	0.0187347
KBTBD7	11.7135	1.9324	3.81691	3.36145e-07	3.53086e-05
GADD45A	58.9979	1.93159	3.81474	4.07268e-06	0.000213897
SLC22A15	0.813208	1.92936	3.80886	0.00859288	0.0373591
TENT5C	17.6813	1.92926	3.80859	0.000563014	0.00735559
S100A8	2336.11	1.92669	3.80183	8.94211e-06	0.000366906
TGM3	133.514	1.91841	3.78006	0.00151891	0.0126223
MX2	30.0798	1.91608	3.77397	0.00056974	0.00740662
CXCR1	14.4575	1.91563	3.77278	8.82577e-06	0.00036788
CFB	1.96583	1.91297	3.76584	0.00664295	0.0314313
ALAS2	58.9708	1.90828	3.75361	0.00617831	0.0302691
MAPK13	1.30294	1.90636	3.74861	0.00451918	0.0248272
IL18RAP	13.4816	1.90259	3.73883	4.35529e-05	0.00115525
TGFA	3.73887	1.89088	3.70862	1.66442e-06	0.000112071
IL17RD	1.48886	1.87684	3.67269	4.14543e-05	0.00113395
CRISPLD2	14.4172	1.86246	3.63628	1.21772e-05	0.000438046
TRPC5	0.64118	1.86015	3.63045	0.00244811	0.0170072
DYSF	1.81623	1.85985	3.62969	1.24474e-05	0.000441716
WIPI1	2.24257	1.85211	3.61027	0.000365361	0.00533021
MINDY1	2.51563	1.84829	3.60072	2.00507e-06	0.000131633
CXCR2	47.391	1.84793	3.59984	1.28816e-06	9.39639e-05
ATP9A	0.786638	1.84772	3.59931	4.35104e-05	0.0011659
LOC618664	42.9457	1.83278	3.56224	0.000393808	0.00555989
MYORG	0.68561	1.83264	3.56189	9.09858e-05	0.00205973
MAP1B	0.131074	1.81896	3.52827	0.00414194	0.0231913
OSCP1	1.31661	1.81503	3.51867	0.000869007	0.00901981
PADI3	0.793919	1.80582	3.49627	0.000812284	0.00867097
MPV17L	0.350459	1.80213	3.48734	0.000714727	0.00826817
S100A12	2242.89	1.79457	3.46911	3.09502e-05	0.000923581
VAT1L	11.108	1.79282	3.46492	3.81568e-06	0.000204489
FKBP5	54.0958	1.79146	3.46165	0.000482278	0.00649467
ADGRA3	0.177523	1.78457	3.44515	0.0116637	0.0452422
CCR1	35.553	1.77747	3.42825	7.15386e-07	5.87064e-05
HEMGN	0.964852	1.76296	3.39394	0.0104708	0.0423672
LOC618463	1.93908	1.74374	3.34902	0.00337074	0.0206812
SLC6A2	0.233172	1.74329	3.34798	0.00709459	0.0330913
IL2RA	10.2453	1.73219	3.32231	3.44248e-05	0.00100444
XCR1	0.60861	1.72875	3.31441	0.0126466	0.0475106
IL21R	2.87339	1.72846	3.31374	0.00238107	0.0166738
CDA	12.3704	1.72781	3.31224	4.91612e-05	0.00127819
OAS1X	15.0905	1.72597	3.30802	0.00692969	0.0323796
BST1	20.4645	1.72477	3.30527	0.000147231	0.00282211
DPYSL3	0.695586	1.72153	3.29786	0.000442373	0.00608204
BCL6	14.7018	1.71472	3.28233	0.00107403	0.0102934
NFIL3	23.8126	1.71366	3.27993	1.16832e-05	0.000438288
TIAM2	4.8613	1.71082	3.27348	0.00103893	0.01018
IL1RAP	3.77989	1.71041	3.27254	1.18403e-05	0.00043184
LOC112446404	0.202879	1.70749	3.26592	0.0112183	0.0441669
IL18	16.0507	1.70553	3.26148	0.000735628	0.00839896
LOC527744	10.4804	1.70517	3.26068	3.70189e-05	0.00105665
DCSTAMP	1.9979	1.69141	3.22972	0.000512578	0.00679814
FCAR	8.78482	1.67427	3.19159	0.000694429	0.00817745
DUSP1	60.3437	1.67043	3.18309	7.71669e-06	0.000337734
VLDLR	6.72007	1.66649	3.17441	2.40222e-05	0.000760028
RETN	85.0884	1.66569	3.17265	0.00213216	0.015467
LOC100336941	5.51656	1.66124	3.16288	3.24588e-06	0.000185297
APOBEC3Z1	19.3869	1.65804	3.15588	0.00137879	0.0119495
TARM1	13.9494	1.64682	3.13142	4.80706e-05	0.00126233
IL18R1	3.01238	1.62568	3.08588	0.000236455	0.00398032
EMB	46.9212	1.60861	3.04959	3.9265e-05	0.00108537
PGLYRP4	0.394764	1.60585	3.04374	0.00356095	0.0214473
IGF2BP2	0.432955	1.6005	3.03249	0.0105173	0.0424899
SAPCD1	9.32973	1.59533	3.02164	3.52256e-06	0.000192713
MOGAT1	0.530981	1.59222	3.01513	0.000734301	0.00842041
FBXO16	0.405479	1.5877	3.00569	0.00479504	0.02575
P2RX1	0.604377	1.58535	3.0008	0.00484152	0.0258938
C5AR2	20.1439	1.57241	2.97401	6.12812e-05	0.00149004
OAS1Y	31.1473	1.57191	2.97297	0.0109713	0.0435863
LOC616063	2.94793	1.57189	2.97294	0.00337793	0.020677
LOC101903572	2.56236	1.56989	2.96882	0.00124344	0.0113378
C3H1orf226	0.206766	1.56906	2.96712	0.00198655	0.0147781
NYX	2.678	1.55184	2.93191	0.00344092	0.0210136
TMEM159	4.20132	1.55031	2.92881	0.000404665	0.00568263
CAMKK1	1.96544	1.54835	2.92483	0.00619013	0.0302706
LOC100848752	6.2991	1.54521	2.91847	0.000304316	0.00464613
FGD6	1.40758	1.53617	2.90024	0.000341254	0.00503445
PFKFB3	13.4281	1.53424	2.89635	4.80841e-06	0.000233831
DACH1	0.52429	1.53265	2.89317	0.0014373	0.0122943
SLC30A4	2.07286	1.52197	2.87183	0.000483677	0.00648028
NUDT7	22.2073	1.51911	2.86614	2.2494e-06	0.000140641
KLHL8	16.9842	1.51271	2.85345	1.37066e-05	0.000479915
LURAP1L	2.07722	1.51166	2.85138	0.00294326	0.0190369
OPRL1	0.294574	1.50938	2.84688	0.0125483	0.0473447
IL12B	0.740387	1.50912	2.84636	0.00547356	0.0281835
ATP8B4	16.618	1.50384	2.83596	3.44785e-05	0.000994951
QPCTL	0.823206	1.49718	2.82291	0.0103089	0.0419059
P2RY13	8.17741	1.49711	2.82276	0.00207424	0.015215
CASP3	9.41342	1.49166	2.81211	8.62795e-06	0.000365435
IFIT3	208.92	1.48555	2.80024	0.000219319	0.00373982
DGAT2	91.5273	1.47442	2.77872	0.00126456	0.0113336
ARG2	34.6507	1.47008	2.77038	0.000101306	0.0022169
WLS	117.208	1.46991	2.77004	0.000273671	0.00440895
MCTP2	22.6827	1.46921	2.7687	2.84827e-05	0.000869717
CITED2	27.8527	1.46672	2.76392	0.000286399	0.0045035
SLCO4C1	7.02034	1.46293	2.75668	0.000146307	0.00282502
MYBPH	3.98698	1.45875	2.7487	0.00588471	0.0293231
ENPP5	11.3796	1.45862	2.74846	3.38447e-06	0.000189098
OSCAR	6.96705	1.45558	2.74267	0.000849494	0.00895892
CD68	6.18009	1.4508	2.7336	0.000900947	0.00917011
DEFB1	17.6063	1.4478	2.72791	0.000602676	0.00760879
CCDC191	1.63251	1.44105	2.71519	0.00419588	0.0233936
FAM213A	4.65893	1.44038	2.71392	0.00574898	0.0289766
CHAC2	18.5204	1.4403	2.71377	0.00719004	0.0331246
RPA4	0.739268	1.43717	2.70789	0.00113358	0.0107465
EPB42	4.66772	1.4258	2.68663	0.00581321	0.0291883
PADI4	4.29646	1.42549	2.68606	0.000147761	0.00281175
SPTA1	1.24831	1.42509	2.68532	0.0133154	0.0493875
GAB2	7.74722	1.42038	2.67655	2.73697e-05	0.000845564
SCARB1	2.95395	1.41553	2.66757	1.82491e-05	0.000599026
CAPNS2	2.85389	1.41402	2.66479	0.0017348	0.0136804
FOXRED1	6.41639	1.41107	2.65934	0.000115053	0.00241703
FNTB	1.01294	1.41023	2.6578	0.0074679	0.0341056
PTAFR	30.6062	1.40975	2.65691	0.000216853	0.00374643
TRPM6	2.56753	1.40914	2.65579	0.000747175	0.00845725
PIGR	0.491961	1.40186	2.64242	0.00840465	0.0368458
KAT2B	21.2349	1.40181	2.64233	1.59498e-05	0.00054395
KIF22	3.24032	1.40003	2.63907	0.0019754	0.0147369
LOC112441484	13.3742	1.3993	2.63774	0.00805544	0.0356721
ALOX5	8.57284	1.39209	2.62459	0.00248441	0.0171686
NFAM1	1.22156	1.39178	2.62402	0.00633519	0.0305813
OGFRL1	32.7961	1.38902	2.619	0.000192373	0.00346007
SLC6A9	0.732895	1.38751	2.61627	0.00169625	0.013498
DGKG	1.06913	1.37981	2.60234	0.00057957	0.00746054
MXD1	15.7658	1.37786	2.59883	1.98363e-05	0.000643087
LOC619094	62.0826	1.3778	2.59871	0.000433399	0.00599003
OR52W1	1.3065	1.37696	2.5972	0.000584579	0.00745197
MAP1LC3A	9.23231	1.37616	2.59576	0.000775221	0.00858958
MS4A8	34.3678	1.37158	2.58753	0.000950435	0.0095994
HECW2	0.465478	1.3703	2.58524	0.0018705	0.0141963
ACVR1B	1.83127	1.37018	2.58503	5.7572e-05	0.00141293
DMXL2	1.23488	1.36882	2.5826	0.000452818	0.00612938
UBE2H	13.5222	1.36789	2.58093	8.65725e-05	0.00197686
ENTPD1	4.02188	1.36766	2.58052	1.15567e-05	0.000439825
CCNJL	0.562963	1.36207	2.57054	0.00817927	0.0360382
SEMA7A	6.47286	1.35668	2.56095	0.000616851	0.00771357
CENPA	0.589634	1.35567	2.55915	0.00534132	0.0277749
XKR8	2.3183	1.35546	2.55878	0.00154106	0.0126069
APH1B	4.07565	1.35449	2.55706	0.000133527	0.0026364
AGBL3	1.63601	1.35397	2.55614	0.00147268	0.0123555
NXPE3	6.04677	1.35007	2.54924	1.17214e-05	0.000433527
SLC25A37_2	4.15219	1.34992	2.54898	0.00152223	0.01261
IFITM3_1	4.89877	1.34971	2.54861	0.0116509	0.0452594
RAB3D	4.65483	1.3481	2.54576	0.000237866	0.00397857
LOC100300095	0.548117	1.34787	2.54537	0.00373712	0.0218082
SLC2A9	7.08168	1.34389	2.53835	0.000132269	0.00265144
DCBLD1	1.2185	1.33766	2.5274	0.00128001	0.0113557
STXBP6	1.16517	1.33045	2.51481	0.00684118	0.0320802
LOC112441622	2.80835	1.32747	2.50962	0.0122774	0.0467931
IRS2	1.97219	1.32618	2.50738	0.00146122	0.0122986
VNN2	550.901	1.32614	2.50732	0.000223738	0.00379055
LOC112442378	2.2839	1.32536	2.50596	0.00633426	0.0306331
PEA15	1.70437	1.32384	2.50331	0.00484685	0.0258696
TREM1	45.2647	1.32174	2.49967	0.00153175	0.0125699
GPAT3	8.73754	1.32123	2.49879	0.00404939	0.0228682
FAM53A	1.10738	1.32029	2.49716	0.00583368	0.0291795
XAF1	15.7396	1.30861	2.47703	5.24341e-05	0.00132396
TMEM154	30.3047	1.30719	2.4746	0.000373442	0.00541801
ISG20	69.8084	1.30556	2.4718	0.0014457	0.0122465
TBXAS1	7.19694	1.30509	2.47099	0.000128425	0.00263473
SOD2	201.688	1.29898	2.46055	0.000866551	0.00903001
PRC1	2.33941	1.29093	2.44686	0.000776799	0.0085709
SEPT5	4.80032	1.28022	2.42876	0.00242245	0.0168736
SORL1	30.1916	1.2772	2.42368	1.02901e-05	0.000403311
STK38L	16.8539	1.2769	2.42317	2.44861e-06	0.000146137
R3HDM4	7.60783	1.27016	2.41189	0.000291733	0.00450642
C5H12orf75	8.68781	1.27003	2.41166	0.000495922	0.00661062
LOC100139670	261.731	1.26904	2.41002	0.000995781	0.00994267
NFE2	22.529	1.26517	2.40356	0.00194494	0.0145926
CCDC170	0.869878	1.26172	2.39781	0.0120638	0.0463153
ORAI2	1.03046	1.25969	2.39445	0.000326376	0.00486968
CXCR4	61.5912	1.25662	2.38935	0.000548565	0.00723886
ADGRE3	49.1076	1.25662	2.38935	0.000894702	0.00921367
E2F3	2.09594	1.24536	2.37078	5.11047e-05	0.0013157
DDR2	0.391146	1.24158	2.36457	0.00295609	0.0189797
MEFV	4.78819	1.23814	2.35894	0.00152638	0.0126046
CDKN1A	7.61177	1.23413	2.3524	0.00546902	0.0282154
NFKBIA	38.1782	1.23303	2.3506	0.000144113	0.00280327
PPP1R3B	7.79173	1.23071	2.34683	0.000584103	0.00748222
CEBPE	4.31376	1.22451	2.33676	0.00908459	0.0385398
RAP1GAP	2.05134	1.21982	2.32917	0.00175413	0.0137915
RAB31	63.1754	1.21874	2.32744	0.00312938	0.0197068
KIAA1324	0.736609	1.21664	2.32404	0.00872272	0.0376123
RASGRP4	6.27892	1.2116	2.31594	7.2153e-05	0.00170697
PFKFB4	9.89949	1.21149	2.31576	0.000150806	0.00284904
RRP8	3.85102	1.20627	2.3074	0.0128534	0.0480127
CPD	39.5114	1.20477	2.305	0.000215198	0.00374246
HYAL2	1.30623	1.20341	2.30284	0.00961769	0.0398361
AMPD3	6.61227	1.20315	2.30242	0.00238742	0.0166738
CD101	17.8341	1.20255	2.30145	0.00207961	0.0151696
WDFY3	5.23532	1.20198	2.30055	0.000107273	0.00230901
IL1B	104.881	1.19777	2.29385	0.00248704	0.0171417
ATG16L2	26.4317	1.19712	2.29281	0.001335	0.0116857
FKBP11	30.4839	1.1895	2.28073	0.000290777	0.00451823
PQLC1	22.6322	1.18813	2.27858	0.000254269	0.00419944
IFIT2	42.9656	1.18722	2.27714	0.00513948	0.026885
ADAM8	15.5782	1.18671	2.27633	0.000771449	0.00862053
VWA3B	1.20339	1.18414	2.27228	0.00417159	0.0233077
SLMAP	9.52284	1.17638	2.26009	2.22216e-05	0.000711633
SAMD9	84.9046	1.16772	2.24657	0.00166455	0.0133673
ICAM3	63.2757	1.16754	2.24628	0.000813395	0.00864767
CDC42EP3	13.3078	1.16666	2.24492	0.0018378	0.0141113
ACSL6	29.1832	1.15701	2.22994	0.00077981	0.00856813
IGSF6	96.5127	1.15598	2.22836	0.00168792	0.0134726
BHLHA15	2.30343	1.15569	2.22791	0.00948699	0.0397968
SLCO3A1	0.884706	1.1523	2.22269	0.011206	0.0441846
TMEM33	26.3176	1.1522	2.22252	5.66472e-06	0.000270465
ANXA1	1281.89	1.151	2.22067	0.00178709	0.0138843
LOC107131323	9.93525	1.14763	2.21549	0.00232289	0.0163976
UBE2L6	34.0158	1.14557	2.21233	0.00210644	0.0153227
KIAA1147	18.4549	1.14394	2.20983	0.00144561	0.0122854
ADAM19	12.1987	1.13926	2.20269	0.000292672	0.00449448
LOC112441507	1.36251	1.13625	2.19809	0.00715094	0.0330605
STEAP4	12.8365	1.13534	2.1967	0.00246557	0.0170833
CEBPB	20.1234	1.13518	2.19646	0.00105127	0.0101868
SPSB2	6.98055	1.13343	2.1938	0.00109919	0.0104582
RIDA	203.565	1.12943	2.18772	0.00115708	0.0108517
LOC100849050	6.047	1.12428	2.17993	0.00786061	0.0351652
DIXDC1	45.4061	1.12379	2.17918	0.00250104	0.0171481
DPY19L3	3.71692	1.12196	2.17642	0.00017617	0.00323512
BAZ2B	5.92401	1.12155	2.17581	0.000271571	0.00442947
TMEM144	1.86228	1.12096	2.17491	0.000633836	0.00777782
DOK3	19.2548	1.11188	2.16128	0.000643351	0.00782148
SEMA4A	6.47446	1.10572	2.15206	0.000850763	0.00893642
APOBR	13.6991	1.10399	2.14948	0.00369968	0.0217833
HIST1H2AH	116.192	1.10319	2.14829	0.00549703	0.0282489
GGT5	1.04366	1.10277	2.14767	0.00784677	0.0351632
MYD88	16.5588	1.10128	2.14546	0.000273139	0.00442754
DEF8	5.74966	1.10123	2.14537	0.000287853	0.00449941
MSRB1	36.385	1.09952	2.14284	0.000805521	0.00866925
LPCAT2	31.5664	1.09938	2.14262	0.000336916	0.00499854
DUSP2	124.657	1.09661	2.13851	0.00261702	0.0176666
LOC407171	152.92	1.09636	2.13815	0.00485566	0.025864
NLRX1	1.34155	1.09605	2.13769	0.00191582	0.0144984
MPZL3	19.0417	1.09563	2.13707	0.00172506	0.0136446
SMAP2	22.5219	1.09552	2.1369	0.000245244	0.00407602
LONRF3	8.82107	1.0925	2.13243	0.000800722	0.00868882
SLC13A5	10.7155	1.09237	2.13224	0.00180709	0.0139983
CREM	11.5446	1.08882	2.12699	0.00118535	0.010999
ERGIC1	2.21227	1.08871	2.12684	0.00792489	0.0353323
TKT	104.283	1.08743	2.12495	0.00114248	0.0107919
SLC26A6	4.74663	1.081	2.1155	0.00101154	0.00994868
PSTPIP2	50.9026	1.07962	2.11348	0.000673775	0.00804242
TSPAN2	15.6396	1.07797	2.11106	0.00145907	0.01232
FAM129A	31.7802	1.07793	2.111	0.000857719	0.00897359
SLC2A3	120.526	1.07296	2.10374	0.000701754	0.00819025
IFIT5	30.8099	1.07195	2.10228	0.00013046	0.00265571
UCP2	6.63101	1.06697	2.09503	0.000838297	0.00887649
RBKS	5.7244	1.06266	2.08878	0.00862801	0.0374498
SLC45A4	2.72951	1.05723	2.08093	0.00493516	0.0261285
LOC104973826	4.06362	1.05449	2.07698	0.00030902	0.00469068
METTL9	17.0513	1.05222	2.07372	0.000104395	0.00226564
RRAGD	1.59474	1.05014	2.07074	0.00780031	0.0350747
NCF1	8.93571	1.04974	2.07016	0.000900877	0.00920507
PDK3	9.82661	1.04906	2.06918	0.00231088	0.016401
DHX34	1.35762	1.04893	2.069	0.00160239	0.0129473
GAPT	28.8456	1.04843	2.06828	0.000393763	0.00558931
CFAP54	1.56717	1.04777	2.06733	0.00784061	0.0351956
SIRPB2	22.1736	1.04522	2.06369	0.000675156	0.00802244
HMGB2	596.076	1.04347	2.06119	0.000607544	0.00763354
CEP55	3.2603	1.04124	2.058	0.00621511	0.0303362
SYCP2	2.21283	1.04115	2.05786	0.00320789	0.0200093
MAFG	1.80566	1.04073	2.05726	0.000282123	0.00446298
BOLA2B	8.2468	1.03719	2.05222	0.00433473	0.0240147
JAML	64.6681	1.03547	2.04978	0.00151791	0.012654
SOCS3	41.4264	1.03307	2.04637	0.00456174	0.0250086
HCLS1	32.199	1.02895	2.04053	0.00092352	0.00936357
EHD1	28.3528	1.0253	2.03539	0.000741642	0.00843096
SDS	738.408	1.02339	2.03269	0.00883666	0.0377318
ABCA7	2.29613	1.01912	2.02668	0.001839	0.0140794
SDCBP	128.071	1.019	2.02652	0.000773696	0.00860901
SBNO2	3.96253	1.01792	2.025	0.00333488	0.0205573
FAM135A	5.25123	1.0163	2.02272	0.00233271	0.0164228
UBAP1	2.28867	1.0161	2.02244	0.00285428	0.0187853
GTPBP2	5.24308	1.01487	2.02072	0.00181022	0.0139813
MSL1	16.5184	1.0128	2.01783	0.00057368	0.0074211
TNFSF14	9.9697	1.0116	2.01615	0.00383118	0.0220629
TBC1D23	42.2079	1.01077	2.01498	0.000276546	0.00442811
USP32	21.4195	1.00913	2.0127	0.000811431	0.00869722
KIAA0513	5.46025	1.00769	2.0107	0.00172081	0.0136521
NAPRT	5.86356	1.00718	2.00999	0.00543213	0.0281357
CEBPD	148.038	1.00322	2.00447	0.00394864	0.0223955
BCL2L15	47.7556	1.00101	2.0014	0.0122791	0.0467319
PRDX5	112.903	0.999267	1.99898	0.00295642	0.0189355
LST1	36.5216	0.995355	1.99357	0.0047372	0.0256492
TARS	257.316	0.99328	1.99071	0.00376858	0.0218944
PM20D2	3.97945	0.991315	1.988	0.00746879	0.0340504
EIF4E3	7.62658	0.990385	1.98672	0.000628239	0.00778187
NAIP	90.3022	0.989441	1.98542	0.00369592	0.0218101
PGLYRP2	1.256	0.988971	1.98477	0.0118843	0.0459619
DEDD2	20.7448	0.987266	1.98242	0.00518758	0.0270289
BTBD11	1.73739	0.986661	1.98159	0.00232073	0.0164265
TMEM164	7.43827	0.985019	1.97934	0.000699905	0.00820513
TLR8	12.5696	0.980489	1.97313	0.00559508	0.0285295
PLEKHG3	4.8384	0.979957	1.97241	0.00125653	0.011339
SARS	268.055	0.979659	1.972	0.00166556	0.0133346
CDC6	1.98222	0.976332	1.96746	0.00868336	0.0375041
HIST1H2AG	227.308	0.976071	1.9671	0.0113345	0.0444245
DCK	17.4566	0.971041	1.96025	0.00447259	0.0246227
IFNAR1	70.0283	0.970529	1.95956	0.00177231	0.0138515
HERC5	28.9568	0.969559	1.95824	0.000214667	0.0037581
PMF1	18.6779	0.966314	1.95384	0.00313383	0.0196876
FLOT2	1.53745	0.964903	1.95193	0.0106974	0.0427569
GLUL	74.0095	0.964416	1.95127	0.00799967	0.0355451
ZNF839	13.1142	0.959668	1.94486	0.00768874	0.0347515
ANKFY1	14.4526	0.957476	1.94191	0.00115249	0.0108474
KIAA0232	4.11703	0.951787	1.93427	0.000169786	0.00313985
SLAMF6	31.3805	0.951783	1.93426	0.00430832	0.0239189
ZNFX1	21.5987	0.951324	1.93365	0.00123494	0.011339
LOC534742	16.6397	0.949906	1.93175	0.00225224	0.0160717
CCL16	5.16456	0.948615	1.93002	0.00516172	0.0269477
LMNB1	51.8973	0.945922	1.92642	0.00442339	0.024403
ZCCHC6	25.7122	0.944041	1.92391	0.00157374	0.0127945
NIN	51.7854	0.936876	1.91438	0.0010421	0.0101731
FAM160A2	4.62003	0.935084	1.912	0.000769826	0.00863916
CCPG1	81.6346	0.93367	1.91013	0.00155293	0.0126646
TMEM258	20.4375	0.931081	1.9067	0.00386279	0.0220995
RNF122	5.94593	0.929954	1.90521	0.00106434	0.0102379
OTUD7B	2.96466	0.929349	1.90442	0.00202778	0.0149998
GMIP	15.9609	0.928026	1.90267	0.00107532	0.0102683
ABHD2	10.5864	0.922793	1.89578	0.00136708	0.0118872
GNG7	3.30101	0.920839	1.89322	0.00289146	0.0188412
RAB5C	14.2326	0.919652	1.89166	0.000800109	0.0087182
RNF144B	19.429	0.919426	1.89136	0.00205211	0.0151372
TMEM229B	1.86384	0.914717	1.8852	0.00196944	0.0147343
FLOT1	31.5343	0.914289	1.88464	0.00126721	0.0113187
ATG3	30.7782	0.913669	1.88383	0.000592288	0.00751376
GPR160	2.9089	0.9133	1.88335	0.00124332	0.0113762
AK3	48.5306	0.911842	1.88145	0.0022475	0.0160816
LITAF	8.12737	0.911498	1.881	0.00290955	0.0189121
GPCPD1	39.8538	0.91129	1.88073	0.00300686	0.0191651
ITPRIPL2	14.2468	0.910873	1.88018	0.0125909	0.047437
ALDOA	16.3992	0.9088	1.87748	0.0107708	0.0429198
FGD3	6.89599	0.908763	1.87743	0.00140443	0.0120919
FNIP2	1.62511	0.907649	1.87599	0.00385693	0.0221142
LOC100298868	5.62192	0.906624	1.87465	0.00282543	0.0187363
ITPKC	2.74175	0.906139	1.87402	0.00879891	0.0376318
USP36	1.77253	0.905341	1.87299	0.00640722	0.0308157
PIP5K1B	2.90951	0.905193	1.8728	0.000136039	0.00266595
SIGLEC5	12.5202	0.905184	1.87278	0.00987777	0.0406568
AGO4	9.67083	0.902248	1.86898	0.00258158	0.0175174
PLIN3	4.26781	0.902243	1.86897	0.00463684	0.0253147
CDS2	98.2636	0.901359	1.86782	0.00193059	0.0145265
MICAL1	4.69952	0.89909	1.86489	0.00152853	0.0125828
BASP1	87.5807	0.897781	1.8632	0.0084401	0.036878
H2AFX	14.8156	0.896176	1.86113	0.0134554	0.0497662
CDR2	3.13484	0.894443	1.85889	0.00841583	0.0368333
FAM84B	7.64615	0.89024	1.85348	0.00104494	0.010163
RBM47	4.21448	0.889342	1.85233	0.00121233	0.0112097
CCND3	29.1441	0.889052	1.85196	0.00499716	0.0262977
GGA1	5.54784	0.886743	1.849	0.00650355	0.0311081
ELL2	13.6323	0.885428	1.84731	0.00684402	0.0320364
SEMA4D	36.5687	0.885248	1.84708	0.00368584	0.0217996
KHNYN	14.3389	0.885013	1.84678	0.000714748	0.00823214
HERC6	38.9367	0.884916	1.84666	0.00655381	0.0311781
XPO6	12.7534	0.884138	1.84566	0.00262116	0.0176491
OAZ2	24.7575	0.882335	1.84336	0.000996322	0.00991038
DDX58	16.3354	0.882213	1.8432	0.0088912	0.0379031
TMED3	9.7934	0.876271	1.83562	0.002694	0.0180932
CCDC88B	22.4763	0.875712	1.83491	0.00358475	0.0215413
RAB43	3.12587	0.872324	1.83061	0.00509148	0.0266871
HERC1	29.1629	0.867281	1.82422	0.00131763	0.0115723
STAT2	31.5581	0.866459	1.82318	0.00355064	0.0214838
A2M	17.2031	0.866206	1.82286	0.0071187	0.0331449
FXYD5	6.6244	0.865405	1.82185	0.00489642	0.0260283
ITPRIP	9.55159	0.865404	1.82185	0.00497755	0.0262471
IL13RA1	74.8753	0.864862	1.82117	0.00274057	0.0183123
BACH1	18.8908	0.861597	1.81705	0.00367616	0.0218407
SRPK2	24.3944	0.860866	1.81613	0.00378184	0.021923
PTPN22	2.51225	0.85844	1.81308	0.00185602	0.0141272
IFNAR2	71.3017	0.854676	1.80835	0.00294602	0.019008
SNN	35.9075	0.85324	1.80655	0.00478692	0.0257591
GK	4.75884	0.853125	1.80641	0.00471431	0.025631
PLEK	36.9732	0.852163	1.8052	0.00957061	0.0397665
RNF217	1.4622	0.851698	1.80462	0.0017706	0.0138794
NT5C3A	60.0772	0.850219	1.80277	0.0089189	0.0379595
VSIR	45.8909	0.849589	1.80199	0.00286321	0.018797
ARL11	2.27949	0.849216	1.80152	0.0133122	0.0494452
CD164	126.685	0.84798	1.79998	0.00597967	0.0296836
GLIPR1	37.9071	0.847915	1.7999	0.00739401	0.0338269
HSH2D	8.03508	0.846987	1.79874	0.00407136	0.0229429
NOD1	2.82937	0.845873	1.79735	0.00652706	0.0311637
TDRD7	6.37121	0.843179	1.794	0.000706749	0.00821204
TBC1D10B	3.68731	0.84278	1.7935	0.00611497	0.030184
SLC35E2	2.51759	0.842217	1.7928	0.0082943	0.0364228
FBXO38	25.4431	0.83418	1.78284	0.00258354	0.0174855
LCP1	330.816	0.832918	1.78128	0.00469911	0.0256014
SRGN	2529.11	0.831621	1.77968	0.00354622	0.0215066
LOC508666	2553.37	0.831325	1.77932	0.00222096	0.0159788
STAT3	13.0258	0.830368	1.77814	0.000963657	0.00965864
CHMP4B	12.3221	0.829932	1.7776	0.010153	0.0414003
IPCEF1	11.9518	0.829564	1.77715	0.000363523	0.00533302
SKAP2	9.82604	0.823231	1.76936	0.0131389	0.0488706
ZDHHC7	14.3571	0.823091	1.76919	0.00355396	0.0214545
FGR	13.0536	0.82284	1.76888	0.00368265	0.0218299
SSH2	6.79846	0.822698	1.76871	0.00495545	0.0261831
MOCS1	2.07735	0.821967	1.76781	0.00867133	0.0375139
STAM2	13.1675	0.821491	1.76723	0.00127558	0.0113548
FUT7	12.5519	0.820612	1.76616	0.00591968	0.0294414
ST8SIA4	42.1986	0.820434	1.76594	0.00133871	0.0116792
CEP19	5.37291	0.813765	1.75779	0.00628541	0.0305092
MAX	8.59938	0.813757	1.75778	0.00257395	0.0175108
SLC6A6	6.08179	0.812247	1.75594	0.00712113	0.0330975
ARID3A	8.78256	0.810658	1.75401	0.00199125	0.0147713
FAM49A	21.9654	0.810192	1.75344	0.0105327	0.0424867
CHSY1	11.3164	0.805904	1.74824	0.00178473	0.0139071
STX3	3.67014	0.801432	1.74283	0.00318852	0.0199358
TPMT	23.226	0.799902	1.74098	0.0039394	0.02244
MAPK6	25.8217	0.799385	1.74036	0.00183213	0.014109
CD244	26.3716	0.796999	1.73748	0.00713245	0.0330916
UEVLD	7.37868	0.796491	1.73687	0.0037124	0.0217122
CD59	48.162	0.795097	1.73519	0.00615792	0.0302256
SEC62	38.9764	0.794658	1.73467	0.00928717	0.0392723
CYSTM1	50.0274	0.793907	1.73376	0.0106586	0.0427319
RELL1	7.86636	0.793303	1.73304	0.0025423	0.0173405
SLC35A5	15.5264	0.791171	1.73048	0.000640673	0.00782515
TMEM71	30.3123	0.790936	1.7302	0.00627364	0.0305085
SELL	379.055	0.789986	1.72906	0.00715015	0.0331152
PAPSS2	24.1474	0.78993	1.72899	0.00872803	0.0375734
UAP1	51.249	0.78984	1.72888	0.00953233	0.0397963
DNM2	22.4281	0.785649	1.72387	0.00500704	0.026297
MGC157082	11.7089	0.784389	1.72236	0.0133589	0.0494786
MAEA	10.5438	0.783241	1.72099	0.01274	0.047725
SNX3	50.6835	0.778628	1.7155	0.00274345	0.018285
HCK	54.2523	0.777864	1.71459	0.00793605	0.0353222
MTDH	50.987	0.776517	1.71299	0.0033021	0.0204996
FAS	41.9175	0.773767	1.70973	0.00814463	0.0359459
KLF6	38.7382	0.77334	1.70922	0.00370388	0.0217593
SNX18	46.806	0.773213	1.70907	0.0127285	0.0477499
PRDM1	1.49889	0.772067	1.70771	0.00731098	0.033564
SAMSN1	73.5001	0.770549	1.70592	0.00344899	0.021014
MAP4K4	20.1842	0.770307	1.70563	0.00370617	0.0217241
BNIP3L	54.1506	0.76748	1.70229	0.0101312	0.0413756
RTN3	17.5401	0.766837	1.70153	0.00306635	0.0193563
SVIL	3.06005	0.765165	1.69956	0.0126083	0.0474348
PPP2R5A	58.4934	0.758444	1.69166	0.00788884	0.0352315
PLSCR2	39.2806	0.757989	1.69113	0.0105488	0.0424213
TOP1	18.512	0.753811	1.68624	0.00235663	0.0165468
PGS1	11.1515	0.752626	1.68486	0.00335027	0.0206037
EAF1	38.2295	0.750612	1.68251	0.0105447	0.0424701
CHPF2	3.62661	0.750271	1.68211	0.00681011	0.0319917
CD80	17.416	0.746848	1.67812	0.00192104	0.0144961
TMEM156	122.567	0.746818	1.67809	0.0075036	0.0341498
CELF2	10.7628	0.746111	1.67727	0.0121931	0.0465392
MYO1F	38.5734	0.745081	1.67607	0.00802064	0.035578
GPAT4	18.3225	0.744453	1.67534	0.00636495	0.0306686
RAF1	21.4409	0.7426	1.67319	0.00611239	0.0302281
SLC8A1	2.61213	0.739323	1.66939	0.00937623	0.0394583
TSPAN14	12.3795	0.738204	1.6681	0.00773925	0.0349197
PLA2G4A	9.84054	0.731103	1.65991	0.00359765	0.0215203
GABARAPL1	42.3002	0.727854	1.65617	0.0099777	0.0409398
RAP1GAP2	4.06957	0.727406	1.65566	0.00717435	0.0331104
SELPLG	4.5956	0.726938	1.65512	0.00477191	0.0257311
ELL	4.60558	0.726298	1.65439	0.00601307	0.0297931
WSB1	88.8453	0.725002	1.6529	0.00632276	0.0306339
BRAF	3.5566	0.724339	1.65214	0.00332279	0.0205309
BIN3	7.90843	0.723564	1.65126	0.00946589	0.0397719
SYNE1	15.1114	0.719531	1.64665	0.0106765	0.0427386
NUMB	4.83959	0.713777	1.64009	0.0033213	0.0205701
FGD4	16.8626	0.711168	1.63713	0.00545825	0.0282153
CHMP1B	67.6651	0.710575	1.63646	0.00972138	0.0402021
NT5C2	18.8422	0.710348	1.6362	0.00392332	0.022397
MAP3K11	3.99493	0.710291	1.63613	0.00293381	0.0190227
EVI2B	21.7405	0.707617	1.6331	0.0076857	0.0347977
JAK2	35.5138	0.704469	1.62955	0.00876942	0.0376283
ARF1	22.6651	0.703113	1.62801	0.0058168	0.0291506
BTG1	91.4239	0.700943	1.62557	0.00615201	0.0302532
TP53INP1	33.0738	0.69986	1.62435	0.0105868	0.0425092
PDIA4	28.7381	0.697915	1.62216	0.00999776	0.0409581
PTK2B	2.44807	0.696803	1.62091	0.00574282	0.0290012
FOXO3	3.45242	0.691382	1.61483	0.0111237	0.0440584
FEM1C	12.0415	0.689971	1.61325	0.00206153	0.0151641
VAV3	10.9229	0.688812	1.61196	0.00225603	0.0160551
FAM49B	92.6444	0.681165	1.60343	0.011158	0.0440616
CD46	34.942	0.680903	1.60314	0.0100011	0.0409078
PIAS2	3.82806	0.68062	1.60283	0.00950563	0.0398114
NBEAL2	5.32673	0.679228	1.60128	0.00642544	0.0308468
RAB8B	114.231	0.678902	1.60092	0.00567618	0.0288311
SOAT1	30.5628	0.675506	1.59716	0.00644382	0.0308786
HSP90AA1	284.812	0.67502	1.59662	0.0120588	0.0463635
SLC25A16	19.4547	0.67088	1.59204	0.0102047	0.0415467
ARRDC4	24.0453	0.670042	1.59112	0.0107019	0.0427101
EGLN2	6.46831	0.668877	1.58984	0.00624471	0.0304242
NDEL1	7.94159	0.668458	1.58937	0.0120879	0.04634
DPYD	23.3759	0.665787	1.58643	0.00950865	0.0397607
ARHGAP26	4.4284	0.665406	1.58601	0.00958915	0.0397806
DHRS3	12.8148	0.663695	1.58413	0.0108691	0.0432457
YIPF4	10.9355	0.663212	1.5836	0.0121228	0.0463384
ZDHHC3	5.27435	0.662081	1.58236	0.00851254	0.0370712
IGF2R	5.58838	0.66032	1.58043	0.00845953	0.0369015
IL4R	5.0068	0.660216	1.58032	0.00980655	0.040427
STX6	16.8682	0.659599	1.57964	0.00955732	0.0398373
EIF4G3	10.7655	0.658028	1.57792	0.00472809	0.0256528
TMCC1	2.21929	0.652264	1.57163	0.0086709	0.0375739
MKNK1	11.4551	0.651423	1.57072	0.0128913	0.048086
RNF10	19.8228	0.649199	1.5683	0.00554402	0.0283793
GDI1	21.1869	0.639549	1.55784	0.0118706	0.0459769
GNG2	13.6153	0.637823	1.55598	0.00413634	0.0232095
NCOA2	4.45446	0.637685	1.55583	0.0112244	0.0441246
PTPN12	8.17516	0.637441	1.55557	0.00956298	0.0397978
CARD6	7.92416	0.634418	1.55231	0.0125258	0.0473278
CHIC2	27.373	0.627513	1.5449	0.0120007	0.0462758
LOC615278	7.0439	0.619631	1.53648	0.011585	0.0451368
MIER3	20.1231	0.615663	1.53226	0.0121088	0.0463524
SENP2	19.1127	0.614789	1.53133	0.00663141	0.0314334
AKAP13	9.47827	0.606146	1.52219	0.0124856	0.0472439
UBE2B	79.1407	0.604995	1.52097	0.0123227	0.0468298
ARID4A	25.3048	0.588461	1.50364	0.00898016	0.0381584
MED13L	6.1809	0.585884	1.50096	0.0065957	0.0313206

## Sheet: Suppl. Table S3D
Combined list of up-regulated genes in E. coli(+) LATE cows (n=3) versus either CONT (n=6) or E. coli(+) EARLY (n=6)
ABHD18
AKR1C4		n=62 DEG
ANKS1B
C8H9orf43
CD1B
CERS4
CIITA
CYP51A1
DNER
FCER1A
FDFT1
GCNT4
GSTP1_1
GZMM
HBA1
HBB
HBE1
HBE4
HBG
HRH4
HTR1B
KEL
KIF27
LOC100294723
LOC100300483
LOC100848700
LOC101902462
LOC101903126
LOC104970698
LOC107131247
LOC107131271
LOC107131273
LOC112442408
LOC112443175
LOC112445749
LOC112449072
LOC112449109
LOC509854
LOC528470
LOC617079
LOC790271
LVRN
MBOAT2
MS4A2
NUFIP1
OGN
PHGDH
PSMG4
PTH1R
PTK2
RAB17
SLC20A2
SPATA21
SQLE
SVIP
SYT7
TADA1
TMEM101
TNFAIP2
UBE2E2
ZNF449
ZSCAN31
