# Supplementary material for: Transcriptomic Analysis of Circulating Leukocytes Obtained during the Recovery from Clinical Mastitis Caused by Escherichia coli in Holstein Dairy Cows
Source: Animals (Basel). 2022 Aug 21;12(16):2146. doi: 10.3390/ani12162146 (PMC9404729; doi:10.3390/ani12162146)
Supplement: Supplementary file 1 [file animals-12-02146-s001.zip › Supplementary Table S4A-E.xlsx]

## Sheet: Suppl. Table S4A
GO enrichment analysis of the up-regulated genes in the E. coli(+) EARLY cows vs E.coli(-) CONT cows, each n = 6.
Function	type	Enrichment Score	Enrichment p-value	% genes in group that are present	# genes in list, in group	# genes not in list, in group	# genes in list, not in group	# genes not in list, not in group	GO ID
positive regulation of cellular process	biological process	28.193	5.70079e-13	7.173	255	3300	616	14113	48522
positive regulation of biological process	biological process	27.7388	8.97846e-13	6.99212	275	3658	596	13755	48518
regulation of cell population proliferation	biological process	24.6994	1.87575e-11	9.64215	97	909	774	16504	42127
response to wounding	biological process	22.3246	2.01634e-10	25.3012	21	62	850	17351	9611
regulation of molecular function	biological process	20.9513	7.96077e-10	7.73566	151	1801	720	15612	65009
regulation of localization	biological process	20.8414	8.88573e-10	8.01915	134	1537	737	15876	32879
cellular response to chemical stimulus	biological process	20.8044	9.22041e-10	9.33192	88	855	783	16558	70887
regulation of multicellular organismal process	biological process	19.823	2.46018e-09	7.91196	133	1548	738	15865	51239
cell surface receptor signaling pathway	biological process	19.5711	3.16496e-09	9.10031	88	879	783	16534	7166
regulation of protein phosphorylation	biological process	19.5608	3.19787e-09	10.1341	68	603	803	16810	1932
regulation of catalytic activity	biological process	19.4478	3.58026e-09	8.0415	124	1418	747	15995	50790
cytokine-mediated signaling pathway	biological process	19.4077	3.72677e-09	16.2162	30	155	841	17258	19221
regulation of cell motility	biological process	18.9307	6.00483e-09	10.3279	63	547	808	16866	2000145
immune receptor activity	molecular function	18.9284	6.01866e-09	32.5581	14	29	857	17384	140375
response to stress	biological process	18.8899	6.2546e-09	7.9466	125	1448	746	15965	6950
positive regulation of multicellular organismal process	biological process	18.8603	6.44262e-09	9.17127	83	822	788	16591	51240
regulation of phosphate metabolic process	biological process	18.8417	6.56361e-09	9.34911	79	766	792	16647	19220
regulation of phosphorus metabolic process	biological process	18.8417	6.56361e-09	9.34911	79	766	792	16647	51174
response to chemical	biological process	18.8034	6.81987e-09	8.15025	115	1296	756	16117	42221
regulation of locomotion	biological process	18.7704	7.04911e-09	10.1404	65	576	806	16837	40012
wound healing	biological process	18.7334	7.3144e-09	35.1351	13	24	858	17389	42060
regulation of immune system process	biological process	18.6837	7.6873e-09	9.36375	78	755	793	16658	2682
regulation of cell communication	biological process	18.5155	9.09558e-09	7.50888	148	1823	723	15590	10646
regulation of cellular component movement	biological process	18.4056	1.01515e-08	10.0464	65	582	806	16831	51270
positive regulation of response to stimulus	biological process	18.2316	1.20819e-08	8.39506	102	1113	769	16300	48584
regulation of signaling	biological process	18.1829	1.26841e-08	7.47097	148	1833	723	15580	23051
regulation of phosphorylation	biological process	18.1704	1.28433e-08	9.50521	73	695	798	16718	42325
cytokine receptor activity	molecular function	17.998	1.52609e-08	33.3333	13	26	858	17387	4896
positive regulation of developmental process	biological process	17.8991	1.6847e-08	9.2437	77	756	794	16657	51094
regulation of cytokine production	biological process	17.8817	1.71432e-08	10.9937	52	421	819	16992	1817
positive regulation of gene expression	biological process	17.7642	1.92801e-08	9.57592	70	661	801	16752	10628
regulation of signal transduction	biological process	17.5819	2.31355e-08	7.61364	134	1626	737	15787	9966
regulation of cell migration	biological process	17.5689	2.34371e-08	10.2609	59	516	812	16897	30334
regulation of cell adhesion	biological process	17.2755	3.14312e-08	10.8974	51	417	820	16996	30155
plasma membrane region	cellular component	16.9139	4.51224e-08	10	60	540	811	16873	98590
basolateral plasma membrane	cellular component	16.8709	4.71029e-08	18.3333	22	98	849	17315	16323
positive regulation of signal transduction	biological process	16.6853	5.67116e-08	8.8964	79	809	792	16604	9967
leukocyte aggregation	biological process	16.6712	5.75188e-08	70	7	3	864	17410	70486
regulation of intracellular signal transduction	biological process	16.6506	5.87152e-08	8.6558	85	897	786	16516	1902531
positive regulation of cell population proliferation	biological process	16.5522	6.47817e-08	10.1243	57	506	814	16907	8284
positive regulation of cell communication	biological process	16.4403	7.24565e-08	8.65088	84	887	787	16526	10647
positive regulation of signaling	biological process	16.1719	9.47637e-08	8.59775	84	893	787	16520	23056
positive regulation of metabolic process	biological process	16.0205	1.10257e-07	6.98347	169	2251	702	15162	9893
regulation of response to external stimulus	biological process	15.9887	1.13813e-07	10.0358	56	502	815	16911	32101
biological adhesion	biological process	15.9569	1.17496e-07	10.7623	48	398	823	17015	22610
positive regulation of cell differentiation	biological process	15.8186	1.34924e-07	10.2317	53	465	818	16948	45597
regulation of programmed cell death	biological process	15.3796	2.09286e-07	8.58369	80	852	791	16561	43067
response to organic substance	biological process	15.3476	2.16078e-07	8.213	91	1017	780	16396	10033
regulation of apoptotic process	biological process	15.3187	2.22423e-07	8.64745	78	824	793	16589	42981
positive regulation of molecular function	biological process	15.2379	2.41148e-07	8.75146	75	782	796	16631	44093
positive regulation of protein phosphorylation	biological process	15.2297	2.43132e-07	10.6095	47	396	824	17017	1934
regulation of response to stimulus	biological process	15.1404	2.65825e-07	6.96175	162	2165	709	15248	48583
cellular response to organic substance	biological process	14.8998	3.38157e-07	9.04184	67	674	804	16739	71310
regulation of T-helper 1 type immune response	biological process	14.6703	4.25372e-07	47.0588	8	9	863	17404	2825
positive regulation of phosphorylation	biological process	14.5333	4.87844e-07	10.166	49	433	822	16980	42327
cell adhesion	biological process	14.4492	5.3062e-07	10.4308	46	395	825	17018	7155
positive regulation of macromolecule metabolic process	biological process	14.134	7.27255e-07	6.91183	156	2101	715	15312	10604
killing of cells of other organism	biological process	14.1252	7.33681e-07	44.4444	8	10	863	17403	31640
extracellular space	cellular component	14.0341	8.03683e-07	10.8466	41	337	830	17076	5615
protein binding	molecular function	14.0236	8.121e-07	6.14311	273	4171	598	13242	5515
negative regulation of biological process	biological process	13.9663	8.60034e-07	6.42943	215	3129	656	14284	48519
regulation of cell death	biological process	13.8981	9.207e-07	8.20821	82	917	789	16496	10941
regulation of protein modification process	biological process	13.8933	9.25115e-07	8.34225	78	857	793	16556	31399
regulation of multicellular organismal development	biological process	13.8067	1.00883e-06	8.55107	72	770	799	16643	2000026
positive regulation of phosphorus metabolic process	biological process	13.7546	1.06284e-06	9.73282	51	473	820	16940	10562
positive regulation of phosphate metabolic process	biological process	13.7546	1.06284e-06	9.73282	51	473	820	16940	45937
cellular response to chemical stress	biological process	13.7073	1.11427e-06	15.9091	21	111	850	17302	62197
regulation of inflammatory response	biological process	13.5989	1.24189e-06	13.3663	27	175	844	17238	50727
negative regulation of cell population proliferation	biological process	13.5514	1.3023e-06	10.3044	44	383	827	17030	8285
interleukin-1 receptor activity	molecular function	13.4802	1.39841e-06	83.3333	5	1	866	17412	4908
enzyme regulator activity	molecular function	13.1832	1.88187e-06	9.07668	58	581	813	16832	30234
negative regulation of cytokine production	biological process	13.1197	2.00533e-06	14.0351	24	147	847	17266	1818
regulation of metabolic process	biological process	13.1069	2.03125e-06	6.17163	251	3816	620	13597	19222
regulation of protein kinase activity	biological process	13.0337	2.18549e-06	10.4326	41	352	830	17061	45859
positive regulation of programmed cell death	biological process	13.0216	2.21195e-06	11.254	35	276	836	17137	43068
positive regulation of cytokine production	biological process	13.0216	2.21195e-06	11.254	35	276	836	17137	1819
regulation of defense response	biological process	13.0204	2.2146e-06	10.9467	37	301	834	17112	31347
cellular response to stimulus	biological process	12.9338	2.41511e-06	7.26817	116	1480	755	15933	51716
regulation of cellular protein metabolic process	biological process	12.8909	2.52082e-06	7.37982	109	1368	762	16045	32268
cellular response to oxidative stress	biological process	12.7723	2.83818e-06	16.8224	18	89	853	17324	34599
regulation of kinase activity	biological process	12.7184	2.99544e-06	9.89011	45	410	826	17003	43549
endodermal cell differentiation	biological process	12.7161	3.00228e-06	38.0952	8	13	863	17400	35987
positive regulation of cellular component movement	biological process	12.5379	3.58812e-06	10.7246	37	308	834	17105	51272
regulation of protein metabolic process	biological process	12.4766	3.81474e-06	7.21455	115	1479	756	15934	51246
regulation of cell differentiation	biological process	12.4605	3.87679e-06	8.03296	78	893	793	16520	45595
regulation of developmental process	biological process	12.3685	4.25034e-06	7.22969	113	1450	758	15963	50793
external encapsulating structure	cellular component	12.2067	4.99701e-06	13.6905	23	145	848	17268	30312
extracellular matrix	cellular component	12.2067	4.99701e-06	13.6905	23	145	848	17268	31012
positive regulation of locomotion	biological process	12.0723	5.71578e-06	10.5114	37	315	834	17098	40017
positive regulation of cell death	biological process	12.0143	6.05689e-06	10.6195	36	303	835	17110	10942
positive regulation of apoptotic process	biological process	12.013	6.06511e-06	11.0738	33	265	838	17148	43065
positive regulation of intracellular signal transduction	biological process	11.998	6.15621e-06	9.09091	52	520	819	16893	1902533
response to oxygen-containing compound	biological process	11.9539	6.43394e-06	8.83281	56	578	815	16835	1901700
positive regulation of cell motility	biological process	11.9479	6.47259e-06	10.5882	36	304	835	17109	2000147
developmental process	biological process	11.9064	6.74742e-06	6.42043	186	2711	685	14702	32502
positive regulation of cell adhesion	biological process	11.8804	6.92475e-06	11.3553	31	242	840	17171	45785
biological_process	biological process	11.8218	7.34305e-06	5.12386	726	13443	145	3970	8150
regulation of cell activation	biological process	11.7509	7.88255e-06	10.4956	36	307	835	17106	50865
regulation of transferase activity	biological process	11.7343	8.01391e-06	9.21053	49	483	822	16930	51338
positive regulation of heterotypic cell-cell adhesion	biological process	11.7005	8.28978e-06	50	6	6	865	17407	34116
defense response	biological process	11.694	8.34346e-06	9.05861	51	512	820	16901	6952
calcium ion binding	molecular function	11.6407	8.80072e-06	9.40695	46	443	825	16970	5509
cellular process	biological process	11.486	1.02734e-05	5.30004	590	10542	281	6871	9987
negative regulation of molecular function	biological process	11.4315	1.08486e-05	8.47458	60	648	811	16765	44092
enzyme inhibitor activity	molecular function	11.4099	1.10855e-05	12.4378	25	176	846	17237	4857
regulation of macromolecule metabolic process	biological process	11.3578	1.16786e-05	6.12955	229	3507	642	13906	60255
negative regulation of cellular process	biological process	11.3522	1.17432e-05	6.31958	193	2861	678	14552	48523
leukocyte cell-cell adhesion	biological process	11.2803	1.26191e-05	28.125	9	23	862	17390	7159
cell adhesion molecule binding	molecular function	11.2256	1.33288e-05	15.7407	17	91	854	17322	50839
cell cycle G1/S phase transition	biological process	11.2158	1.34603e-05	32	8	17	863	17396	44843
positive regulation of catalytic activity	biological process	11.1546	1.43099e-05	8.6478	55	581	816	16832	43085
positive regulation of protein metabolic process	biological process	11.1369	1.4565e-05	7.95964	71	821	800	16592	51247
positive regulation of T-helper 1 type immune response	biological process	11.1226	1.4774e-05	46.1538	6	7	865	17406	2827
regulation of cell-cell adhesion	biological process	11.1167	1.48617e-05	11.1111	30	240	841	17173	22407
response to biotic stimulus	biological process	11.049	1.59029e-05	8.56269	56	598	815	16815	9607
phosphate-containing compound metabolic process	biological process	11.0329	1.61608e-05	7.42574	90	1122	781	16291	6796
regeneration	biological process	11.0048	1.66221e-05	27.2727	9	24	862	17389	31099
apical plasma membrane	cellular component	10.9605	1.73754e-05	12.7072	23	158	848	17255	16324
cytokine binding	molecular function	10.9314	1.78868e-05	20.339	12	47	859	17366	19955
regulation of T cell mediated immunity	biological process	10.9124	1.823e-05	22	11	39	860	17374	2709
regulation of leukocyte activation	biological process	10.7873	2.06608e-05	10.443	33	283	838	17130	2694
response to external stimulus	biological process	10.7135	2.22437e-05	7.82609	72	848	799	16565	9605
positive regulation of cellular protein metabolic process	biological process	10.6418	2.38961e-05	7.97619	67	773	804	16640	32270
phospholipid binding	molecular function	10.6226	2.436e-05	10.8303	30	247	841	17166	5543
negative regulation of catalytic activity	biological process	10.6207	2.44055e-05	9.03733	46	463	825	16950	43086
regulation of heterotypic cell-cell adhesion	biological process	10.6207	2.44065e-05	35	7	13	864	17400	34114
regulation of T-helper 1 cell cytokine production	biological process	10.6124	2.46096e-05	80	4	1	867	17412	2000554
positive regulation of T-helper 1 cell cytokine production	biological process	10.6124	2.46096e-05	80	4	1	867	17412	2000556
neutral lipid biosynthetic process	biological process	10.6042	2.4812e-05	42.8571	6	8	865	17405	46460
acylglycerol biosynthetic process	biological process	10.6042	2.4812e-05	42.8571	6	8	865	17405	46463
NAD+ nucleosidase activity	molecular function	10.5816	2.53791e-05	29.6296	8	19	863	17394	3953
lipopolysaccharide-mediated signaling pathway	biological process	10.5816	2.53791e-05	29.6296	8	19	863	17394	31663
regulation of lipid catabolic process	biological process	10.553	2.61154e-05	23.2558	10	33	861	17380	50994
defense response to other organism	biological process	10.5281	2.67723e-05	9.50119	40	381	831	17032	98542
phosphorus metabolic process	biological process	10.5058	2.73772e-05	7.32303	90	1139	781	16274	6793
cell killing	biological process	10.4859	2.79288e-05	25.7143	9	26	862	17387	1906
negative regulation of multicellular organismal process	biological process	10.4817	2.8046e-05	8.54839	53	567	818	16846	51241
molecular function regulator	molecular function	10.4584	2.87048e-05	7.67656	75	902	796	16511	98772
angiogenesis	biological process	10.4131	3.00364e-05	13.7681	19	119	852	17294	1525
locomotion	biological process	10.3947	3.0594e-05	8.5209	53	569	818	16844	40011
regulation of adaptive immune response	biological process	10.385	3.08926e-05	14.7826	17	98	854	17315	2819
regulation of lymphocyte activation	biological process	10.2311	3.60312e-05	10.7807	29	240	842	17173	51249
cell-cell adhesion	biological process	10.2205	3.6416e-05	11.157	27	215	844	17198	98609
positive regulation of cell migration	biological process	10.1585	3.87446e-05	10.1227	33	293	838	17120	30335
response to external biotic stimulus	biological process	10.1374	3.95717e-05	8.43949	53	575	818	16838	43207
positive regulation of defense response	biological process	10.0109	4.4907e-05	13.3803	19	123	852	17290	31349
regulation of neutrophil migration	biological process	10.0072	4.5075e-05	27.5862	8	21	863	17392	1902622
lipid binding	molecular function	10.0008	4.53652e-05	9.11063	42	419	829	16994	8289
leukocyte migration involved in inflammatory response	biological process	9.90316	5.00163e-05	50	5	5	866	17408	2523
extracellular matrix organization	biological process	9.8298	5.38235e-05	14.1667	17	103	854	17310	30198
external encapsulating structure organization	biological process	9.8298	5.38235e-05	14.1667	17	103	854	17310	45229
immune system process	biological process	9.82541	5.40602e-05	7.80142	66	780	805	16633	2376
regulation of transport	biological process	9.79755	5.55877e-05	7.55102	74	906	797	16507	51049
ossification	biological process	9.78983	5.60182e-05	17.1053	13	63	858	17350	1503
chemotaxis	biological process	9.76849	5.72268e-05	11.7949	23	172	848	17241	6935
extracellular structure organization	biological process	9.72293	5.98945e-05	14.0496	17	104	854	17309	43062
positive regulation of immune system process	biological process	9.60883	6.71332e-05	8.95522	42	427	829	16986	2684
positive regulation of protein modification process	biological process	9.6068	6.72696e-05	8.37438	51	558	820	16855	31401
G1/S transition of mitotic cell cycle	biological process	9.59481	6.80809e-05	30.4348	7	16	864	17397	82
myosin light chain binding	molecular function	9.55238	7.10321e-05	66.6667	4	2	867	17411	32027
negative regulation of immune system process	biological process	9.53954	7.19499e-05	10.9244	26	212	845	17201	2683
taxis	biological process	9.53107	7.25619e-05	11.6162	23	175	848	17238	42330
regulation of primary metabolic process	biological process	9.42157	8.09589e-05	6.04651	208	3232	663	14181	80090
enzyme binding	molecular function	9.39389	8.32311e-05	7.16049	87	1128	784	16285	19899
cellular response to mechanical stimulus	biological process	9.34606	8.73088e-05	22.5	9	31	862	17382	71260
hydrolase activity, hydrolyzing N-glycosyl compounds	molecular function	9.34606	8.73088e-05	22.5	9	31	862	17382	16799
specific granule	cellular component	9.33707	8.80971e-05	45.4545	5	6	866	17407	42581
response to cytokine	biological process	9.3242	8.92386e-05	10.101	30	267	841	17146	34097
regulation of protein serine/threonine kinase activity	biological process	9.32359	8.92931e-05	11.215	24	190	847	17223	71900
positive regulation of cell-cell adhesion	biological process	9.30797	9.06984e-05	12.3457	20	142	851	17271	22409
regulation of cellular process	biological process	9.28035	9.32383e-05	5.4497	429	7443	442	9970	50794
cell surface	cellular component	9.2625	9.49178e-05	10.7438	26	216	845	17197	9986
positive regulation of T cell mediated immunity	biological process	9.23793	9.72791e-05	25	8	24	863	17389	2711
biological process involved in interspecies interaction between organisms	biological process	9.23657	9.74111e-05	8.20189	52	582	819	16831	44419
positive regulation of response to external stimulus	biological process	9.19448	0.000101599	10.6996	26	217	845	17196	32103
cellular response to cytokine stimulus	biological process	9.19448	0.000101599	10.6996	26	217	845	17196	71345
negative regulation of apoptotic process	biological process	9.16905	0.000104215	8.39161	48	524	823	16889	43066
regulation of biological process	biological process	9.16865	0.000104257	5.4106	450	7867	421	9546	50789
anatomical structure formation involved in morphogenesis	biological process	9.15248	0.000105957	8.92857	40	408	831	17005	48646
carboxylic acid transmembrane transport	biological process	9.15197	0.000106011	14.5631	15	88	856	17325	1905039
negative regulation of phosphorylation	biological process	9.14604	0.000106641	10.8696	25	205	846	17208	42326
regulation of cyclin-dependent protein serine/threonine kinase activity	biological process	9.14099	0.000107181	21.9512	9	32	862	17381	79
monocyte aggregation	biological process	9.13571	0.000107749	100	3	0	868	17413	70487
mitotic cell cycle phase transition	biological process	9.13093	0.000108265	18.3333	11	49	860	17364	44772
defense response to bacterium	biological process	9.10882	0.000110685	13.3858	17	110	854	17303	42742
binding	molecular function	9.07929	0.000114002	5.36905	475	8372	396	9041	5488
cell activation	biological process	9.07758	0.000114198	9.69697	32	298	839	17115	1775
regulation of immune response	biological process	9.07289	0.000114735	8.8172	41	424	830	16989	50776
response to oxidative stress	biological process	9.05284	0.000117058	11.5183	22	169	849	17244	6979
organic acid transmembrane transport	biological process	9.04042	0.000118521	14.4231	15	89	856	17324	1903825
regulation of leukocyte proliferation	biological process	9.03524	0.000119136	12.8571	18	122	853	17291	70663
regulation of MAPK cascade	biological process	9.03021	0.000119737	9.1358	37	368	834	17045	43408
biological regulation	biological process	9.0146	0.000121621	5.36317	477	8417	394	8996	65007
regulation of keratinocyte proliferation	biological process	9.00499	0.000122796	28	7	18	864	17395	10837
regulation of phosphatidylinositol 3-kinase signaling	biological process	8.97548	0.000126473	18.0328	11	50	860	17363	14066
inflammatory response	biological process	8.96478	0.000127834	11.7318	21	158	850	17255	6954
positive regulation of lipid catabolic process	biological process	8.94682	0.00013015	33.3333	6	12	865	17401	50996
leukocyte activation	biological process	8.94486	0.000130406	10.0346	29	260	842	17153	45321
cytoskeletal protein binding	molecular function	8.93359	0.000131884	8.61723	43	456	828	16957	8092
regulation of adaptive immune response based on somatic recombination of immune receptors built from immunoglobulin superfamily domains	biological process	8.93047	0.000132296	14.2857	15	90	856	17323	2822
regulation of lymphocyte proliferation	biological process	8.91392	0.000134503	13.1783	17	112	854	17301	50670
positive regulation of protein kinase activity	biological process	8.86158	0.000141731	10.4839	26	222	845	17191	45860
cyclin-dependent protein serine/threonine kinase regulator activity	molecular function	8.83807	0.000145102	41.6667	5	7	866	17406	16538
positive regulation of transferase activity	biological process	8.79913	0.000150864	9.55224	32	303	839	17110	51347
negative regulation of lymphocyte activation	biological process	8.73047	0.000161586	15.4762	13	71	858	17342	51250
regulation of mononuclear cell proliferation	biological process	8.72366	0.00016269	12.9771	17	114	854	17299	32944
regulation of cellular metabolic process	biological process	8.67146	0.000171409	5.95338	212	3349	659	14064	31323
cell migration	biological process	8.66114	0.000173187	8.64979	41	433	830	16980	16477
regulation of interleukin-6 production	biological process	8.64676	0.000175695	14.5833	14	82	857	17331	32675
negative regulation of immune response	biological process	8.64676	0.000175695	14.5833	14	82	857	17331	50777
negative regulation of phosphorus metabolic process	biological process	8.61133	0.000182031	10.1504	27	239	844	17174	10563
negative regulation of phosphate metabolic process	biological process	8.61133	0.000182031	10.1504	27	239	844	17174	45936
protease binding	molecular function	8.60831	0.000182582	15.2941	13	72	858	17341	2020
negative regulation of cyclin-dependent protein serine/threonine kinase activity	biological process	8.60829	0.000182585	31.5789	6	13	865	17400	45736
response to other organism	biological process	8.60642	0.000182927	8.36431	45	493	826	16920	51707
cytoskeleton organization	biological process	8.57243	0.000189253	8.76404	39	406	832	17007	7010
regulation of cyclin-dependent protein kinase activity	biological process	8.5643	0.000190797	20.4545	9	35	862	17378	1904029
negative regulation of T cell activation	biological process	8.52979	0.000197497	17.1875	11	53	860	17360	50868
negative regulation of programmed cell death	biological process	8.51777	0.000199884	8.16327	48	540	823	16873	43069
positive regulation of kinase activity	biological process	8.50728	0.000201993	9.92908	28	254	843	17159	33674
organic acid transport	biological process	8.50009	0.000203451	11.3514	21	164	850	17249	15849
organic substance transport	biological process	8.49764	0.000203949	7.12996	79	1029	792	16384	71702
anion binding	molecular function	8.49236	0.000205028	6.47668	125	1805	746	15608	43168
phosphatidylinositol binding	molecular function	8.48342	0.00020687	11.6279	20	152	851	17261	35091
positive regulation of inflammatory response	biological process	8.48074	0.000207425	16	12	63	859	17350	50729
response to bacterium	biological process	8.42507	0.0002193	11.2903	21	165	850	17248	9617
phosphatidylinositol phosphate binding	molecular function	8.42472	0.000219377	14.2857	14	84	857	17329	1901981
regulation of lymphocyte mediated immunity	biological process	8.42472	0.000219377	14.2857	14	84	857	17329	2706
sarcolemma	cellular component	8.38383	0.000228533	20	9	36	862	17377	42383
negative regulation of gene expression	biological process	8.36376	0.000233166	8.33333	44	484	827	16929	10629
response to lipid	biological process	8.33141	0.000240832	9.82456	28	257	843	17156	33993
glycerolipid biosynthetic process	biological process	8.30242	0.000247915	13.5135	15	96	856	17317	45017
peptide cross-linking	biological process	8.29255	0.000250375	30	6	14	865	17399	18149
negative regulation of cyclin-dependent protein kinase activity	biological process	8.29255	0.000250375	30	6	14	865	17399	1904030
regulation of leukocyte migration	biological process	8.2673	0.000256778	12.5	17	119	854	17294	2685
regulation of small GTPase mediated signal transduction	biological process	8.2673	0.000256778	12.5	17	119	854	17294	51056
regulation of smooth muscle cell proliferation	biological process	8.24871	0.000261596	16.6667	11	55	860	17358	48660
negative regulation of protein serine/threonine kinase activity	biological process	8.24871	0.000261596	16.6667	11	55	860	17358	71901
negative regulation of cell death	biological process	8.22289	0.000268438	7.96178	50	578	821	16835	60548
cell cycle process	biological process	8.21106	0.000271632	8.76777	37	385	834	17028	22402
regulation of interleukin-8 production	biological process	8.19201	0.000276858	17.8571	10	46	861	17367	32677
response to organic cyclic compound	biological process	8.15894	0.000286167	9.72222	28	260	843	17153	14070
positive regulation of transport	biological process	8.13695	0.000292528	8.43621	41	445	830	16968	51050
cell cycle phase transition	biological process	8.11267	0.000299719	16.4179	11	56	860	17357	44770
regulation of tumor necrosis factor superfamily cytokine production	biological process	8.10409	0.0003023	13.8614	14	87	857	17326	1903555
positive regulation of MAPK cascade	biological process	8.10218	0.000302877	9.68858	28	261	843	17152	43410
regulation of hemopoiesis	biological process	8.09438	0.000305251	10.1626	25	221	846	17192	1903706
cyclin-dependent protein serine/threonine kinase inhibitor activity	molecular function	8.08898	0.000306903	50	4	4	867	17409	4861
cellular response to reactive oxygen species	biological process	8.04209	0.000321636	17.5439	10	47	861	17366	34614
negative regulation of protein phosphorylation	biological process	8.03561	0.000323728	10.7317	22	183	849	17230	1933
positive regulation of cellular metabolic process	biological process	8.004	0.000334124	6.3469	131	1933	740	15480	31325
negative regulation of leukocyte activation	biological process	8.00039	0.000335333	13.7255	14	88	857	17325	2695
collagen fibril organization	biological process	7.99395	0.000337497	24.1379	7	22	864	17391	30199
positive regulation of cell activation	biological process	7.98886	0.000339221	10.9375	21	171	850	17242	50867
biomineralization	biological process	7.89582	0.000372298	17.2414	10	48	861	17365	110148
biomineral tissue development	biological process	7.89582	0.000372298	17.2414	10	48	861	17365	31214
positive regulation of phosphatidylinositol 3-kinase signaling	biological process	7.87379	0.00038059	18.75	9	39	862	17374	14068
ruffle membrane	cellular component	7.87379	0.00038059	18.75	9	39	862	17374	32587
response to reactive oxygen species	biological process	7.86288	0.000384766	15	12	68	859	17345	302
response to endogenous stimulus	biological process	7.86103	0.000385476	8.45987	39	422	832	16991	9719
lipase activity	molecular function	7.84908	0.000390109	15.942	11	58	860	17355	16298
regulation of nitrogen compound metabolic process	biological process	7.8344	0.000395878	5.92838	197	3126	674	14287	51171
regulation of secretion	biological process	7.80542	0.00040752	9.25926	30	294	841	17119	51046
ion binding	molecular function	7.79361	0.000412363	5.71049	258	4260	613	13153	43167
regulation of neutrophil extravasation	biological process	7.78567	0.000415649	75	3	1	868	17412	2000389
negative regulation of cell adhesion	biological process	7.77437	0.000420373	11.3095	19	149	852	17264	7162
defense response to Gram-negative bacterium	biological process	7.76983	0.000422283	23.3333	7	23	864	17390	50829
positive regulation of smooth muscle cell proliferation	biological process	7.7672	0.000423399	20.5128	8	31	863	17382	48661
regulation of peptidase activity	biological process	7.75834	0.000427165	9.35484	29	281	842	17132	52547
negative regulation of macromolecule metabolic process	biological process	7.74788	0.000431658	6.48523	112	1615	759	15798	10605
cadherin binding	molecular function	7.71936	0.000444144	27.2727	6	16	865	17397	45296
cell division	biological process	7.70064	0.000452538	10.4762	22	188	849	17225	51301
negative regulation of protein metabolic process	biological process	7.69607	0.000454612	7.739	51	608	820	16805	51248
negative regulation of metabolic process	biological process	7.64973	0.000476175	6.39785	119	1741	752	15672	9892
acylglycerol O-acyltransferase activity	molecular function	7.62496	0.000488114	33.3333	5	10	866	17403	16411
peptidase regulator activity	molecular function	7.59888	0.000501011	12.2137	16	115	855	17298	61134
regulation of leukocyte mediated immunity	biological process	7.59888	0.000501011	12.2137	16	115	855	17298	2703
phosphatidylinositol bisphosphate binding	molecular function	7.55753	0.000522162	18	9	41	862	17372	1902936
positive regulation of small GTPase mediated signal transduction	biological process	7.55545	0.000523249	22.5806	7	24	864	17389	51057
regulation of cellular component organization	biological process	7.54791	0.000527213	6.69578	92	1282	779	16131	51128
nuclear envelope lumen	cellular component	7.53962	0.0005316	44.4444	4	5	867	17408	5641
response to mechanical stimulus	biological process	7.51859	0.000542895	14.4578	12	71	859	17342	9612
regulation of leukocyte cell-cell adhesion	biological process	7.50848	0.000548414	10.5528	21	178	850	17235	1903037
regulation of immune effector process	biological process	7.50848	0.000548414	10.5528	21	178	850	17235	2697
cellular developmental process	biological process	7.49356	0.000556657	6.52856	104	1489	767	15924	48869
negative regulation of cellular protein metabolic process	biological process	7.46913	0.000570427	7.79221	48	568	823	16845	32269
regulation of type 2 immune response	biological process	7.45789	0.000576872	26.087	6	17	865	17396	2828
biological process involved in symbiotic interaction	biological process	7.45214	0.000580201	12.5	15	105	856	17308	44403
regulation of T cell activation	biological process	7.44224	0.000585973	10.5	21	179	850	17234	50863
mitotic cell cycle process	biological process	7.38272	0.000621907	9.68992	25	233	846	17180	1903047
response to fungus	biological process	7.35011	0.000642521	21.875	7	25	864	17388	9620
negative regulation of cysteine-type endopeptidase activity	biological process	7.34451	0.000646133	16.129	10	52	861	17361	2000117
regulation of gene expression	biological process	7.32048	0.000661846	5.99929	169	2648	702	14765	10468
regulation of response to stress	biological process	7.31265	0.000667049	7.36041	58	730	813	16683	80134
cellular response to oxygen-containing compound	biological process	7.29751	0.000677225	8.43091	36	391	835	17022	1901701
enzyme linked receptor protein signaling pathway	biological process	7.29716	0.000677459	9.34256	27	262	844	17151	7167
growth factor binding	molecular function	7.23577	0.00072035	14.8649	11	63	860	17350	19838
negative regulation of leukocyte cell-cell adhesion	biological process	7.23577	0.00072035	14.8649	11	63	860	17350	1903038
regulation of T cell cytokine production	biological process	7.21098	0.000738435	25	6	18	865	17395	2724
multicellular organismal process	biological process	7.20439	0.000743318	6.38905	112	1641	759	15772	32501
supramolecular fiber organization	biological process	7.1929	0.000751905	10.0917	22	196	849	17217	97435
regulation of tumor necrosis factor production	biological process	7.19243	0.000752262	13.2653	13	85	858	17328	32680
regulation of anatomical structure morphogenesis	biological process	7.18491	0.000757935	7.93358	43	499	828	16914	22603
phosphorylation	biological process	7.13042	0.000800387	7.58725	50	609	821	16804	16310
amino acid transmembrane transport	biological process	7.12032	0.000808509	14.6667	11	64	860	17349	3333
regulation of epithelial cell proliferation	biological process	7.09378	0.000830249	9.82906	23	211	848	17202	50678
extracellular organelle	cellular component	7.08747	0.000835508	15.625	10	54	861	17359	43230
extracellular membrane-bounded organelle	cellular component	7.08747	0.000835508	15.625	10	54	861	17359	65010
carboxylic acid transport	biological process	7.08097	0.000840955	10.9756	18	146	853	17267	46942
defense response to protozoan	biological process	7.06715	0.000852656	40	4	6	867	17407	42832
response to hypoxia	biological process	7.04256	0.000873889	12.5	14	98	857	17315	1666
positive regulation of T cell cytokine production	biological process	6.98151	0.0009289	29.4118	5	12	866	17401	2726
peptidase activator activity	molecular function	6.97727	0.000932848	24	6	19	865	17394	16504
regulation of interleukin-17 production	biological process	6.97727	0.000932848	24	6	19	865	17394	32660
phagocytosis	biological process	6.9749	0.000935064	16.6667	9	45	862	17368	6909
carbohydrate transport	biological process	6.96324	0.000946029	15.3846	10	55	861	17358	8643
cell motility	biological process	6.95241	0.000956329	7.89474	42	490	829	16923	48870
transferase activity, transferring phosphorus-containing groups	molecular function	6.9441	0.000964312	7.78761	44	521	827	16892	16772
cell projection membrane	cellular component	6.93938	0.000968868	10.8434	18	148	853	17265	31253
response to yeast	biological process	6.90555	0.00100221	60	3	2	868	17411	1878
sphingomyelin phosphodiesterase activity	molecular function	6.90555	0.00100221	60	3	2	868	17411	4767
urea metabolic process	biological process	6.90555	0.00100221	60	3	2	868	17411	19627
urea cycle	biological process	6.90555	0.00100221	60	3	2	868	17411	50
nitrogen cycle metabolic process	biological process	6.90555	0.00100221	60	3	2	868	17411	71941
triglyceride biosynthetic process	biological process	6.90555	0.00100221	60	3	2	868	17411	19432
osteoclast fusion	biological process	6.90555	0.00100221	60	3	2	868	17411	72675
positive regulation of response to tumor cell	biological process	6.90555	0.00100221	60	3	2	868	17411	2836
positive regulation of immune response to tumor cell	biological process	6.90555	0.00100221	60	3	2	868	17411	2839
meiotic spindle assembly	biological process	6.90555	0.00100221	60	3	2	868	17411	90306
kinase binding	molecular function	6.8934	0.00101446	8.39506	34	371	837	17042	19900
response to decreased oxygen levels	biological process	6.86682	0.00104178	12.2807	14	100	857	17313	36293
response to oxygen levels	biological process	6.85717	0.00105189	11.811	15	112	856	17301	70482
response to molecule of bacterial origin	biological process	6.85717	0.00105189	11.811	15	112	856	17301	2237
organic anion transport	biological process	6.83347	0.00107711	9.82143	22	202	849	17211	15711
cytosol	cellular component	6.7925	0.00112216	6.16406	130	1979	741	15434	5829
lymphocyte activation	biological process	6.77526	0.00114167	9.77778	22	203	849	17210	46649
cellular response to endogenous stimulus	biological process	6.76162	0.00115735	8.58726	31	330	840	17083	71495
cellular response to nitrogen compound	biological process	6.7366	0.00118667	9.41176	24	231	847	17182	1901699
regulation of proteolysis	biological process	6.73587	0.00118754	7.97546	39	450	832	16963	30162
cell differentiation	biological process	6.73241	0.00119166	6.80773	74	1013	797	16400	30154
regulation of epithelial cell differentiation	biological process	6.7213	0.00120497	12.6214	13	90	858	17323	30856
cellular response to organonitrogen compound	biological process	6.71753	0.00120952	9.73451	22	204	849	17209	71417
phospholipase activity	molecular function	6.70584	0.00122374	16.0714	9	47	862	17366	4620
kinase activity	molecular function	6.69831	0.00123299	7.95918	39	451	832	16962	16301
organophosphate metabolic process	biological process	6.69831	0.00123299	7.95918	39	451	832	16962	19637
positive regulation of immune effector process	biological process	6.69675	0.00123492	11.6279	15	114	856	17299	2699
sprouting angiogenesis	biological process	6.69579	0.00123611	27.7778	5	13	866	17400	2040
negative regulation of CD4-positive, alpha-beta T cell activation	biological process	6.69579	0.00123611	27.7778	5	13	866	17400	2000515
regulation of cell shape	biological process	6.68028	0.00125543	13.9241	11	68	860	17345	8360
response to protozoan	biological process	6.65346	0.00128955	36.3636	4	7	867	17406	1562
interleukin-1-mediated signaling pathway	biological process	6.65346	0.00128955	36.3636	4	7	867	17406	70498
response to interferon-alpha	biological process	6.65346	0.00128955	36.3636	4	7	867	17406	35455
negative regulation of interleukin-8 production	biological process	6.65346	0.00128955	36.3636	4	7	867	17406	32717
cellular anatomical entity	cellular component	6.65247	0.00129083	5.03919	688	12965	183	4448	110165
myosin binding	molecular function	6.60755	0.00135014	19.4444	7	29	864	17384	17022
regulation of myoblast differentiation	biological process	6.60755	0.00135014	19.4444	7	29	864	17384	45661
phosphatidylinositol-4,5-bisphosphate binding	molecular function	6.60755	0.00135014	19.4444	7	29	864	17384	5546
cell chemotaxis	biological process	6.54267	0.00144064	12.381	13	92	858	17321	60326
glycosaminoglycan binding	molecular function	6.54033	0.00144401	11.4504	15	116	856	17297	5539
negative regulation of cell activation	biological process	6.52961	0.00145957	11.8644	14	104	857	17309	50866
regulation of cell development	biological process	6.52451	0.00146704	9.12409	25	249	846	17164	60284
positive regulation of nitrogen compound metabolic process	biological process	6.51025	0.00148811	6.18609	121	1835	750	15578	51173
regulation of biological quality	biological process	6.50499	0.00149595	6.17722	122	1853	749	15560	65008
negative regulation of transferase activity	biological process	6.47281	0.00154488	10.6918	17	142	854	17271	51348
apical part of cell	cellular component	6.47191	0.00154627	17.0213	8	39	863	17374	45177
collagen-containing extracellular matrix	cellular component	6.45534	0.0015721	12.2642	13	93	858	17320	62023
localization	biological process	6.45183	0.00157764	5.89908	166	2648	705	14765	51179
protein kinase inhibitor activity	molecular function	6.43918	0.00159772	18.9189	7	30	864	17383	4860
chemokine-mediated signaling pathway	biological process	6.43918	0.00159772	18.9189	7	30	864	17383	70098
cellular response to stress	biological process	6.38783	0.0016819	7.04898	59	778	812	16635	33554
catalytic activity	molecular function	6.38436	0.00168775	5.73266	205	3371	666	14042	3824
epithelial cell proliferation	biological process	6.38129	0.00169294	14.2857	10	60	861	17353	50673
regulation of hydrolase activity	biological process	6.37807	0.00169839	7.47967	46	569	825	16844	51336
transferase activity	molecular function	6.36087	0.00172786	6.55226	84	1198	787	16215	16740
T cell activation involved in immune response	biological process	6.34436	0.00175662	21.4286	6	22	865	17391	2286
negative regulation of viral process	biological process	6.33147	0.00177941	16.6667	8	40	863	17373	48525
negative regulation of cysteine-type endopeptidase activity involved in apoptotic process	biological process	6.32694	0.0017875	15.2542	9	50	862	17363	43154
amino acid transport	biological process	6.30837	0.001821	12.6316	12	83	859	17330	6865
negative regulation of type 2 immune response	biological process	6.28623	0.00186177	33.3333	4	8	867	17405	2829
plasma lipoprotein particle clearance	biological process	6.28623	0.00186177	33.3333	4	8	867	17405	34381
regulation of peroxisome proliferator activated receptor signaling pathway	biological process	6.28623	0.00186177	33.3333	4	8	867	17405	35358
response to nitrogen compound	biological process	6.28119	0.00187118	8.16832	33	371	838	17042	1901698
intracellular signal transduction	biological process	6.24928	0.00193185	7.08861	56	734	815	16679	35556
response to vitamin D	biological process	6.24848	0.00193339	50	3	3	868	17410	33280
neutrophil mediated cytotoxicity	biological process	6.24848	0.00193339	50	3	3	868	17410	70942
neutrophil-mediated killing of symbiont cell	biological process	6.24848	0.00193339	50	3	3	868	17410	70943
neutrophil-mediated killing of bacterium	biological process	6.24848	0.00193339	50	3	3	868	17410	70944
diacylglycerol biosynthetic process	biological process	6.24848	0.00193339	50	3	3	868	17410	6651
uropod	cellular component	6.24848	0.00193339	50	3	3	868	17410	1931
hepatocyte proliferation	biological process	6.24848	0.00193339	50	3	3	868	17410	72574
epithelial cell proliferation involved in liver morphogenesis	biological process	6.24848	0.00193339	50	3	3	868	17410	72575
fructose metabolic process	biological process	6.24848	0.00193339	50	3	3	868	17410	6000
establishment of localization	biological process	6.24633	0.00193755	5.96833	147	2316	724	15097	51234
regulation of myeloid cell differentiation	biological process	6.23896	0.00195189	11.1111	15	120	856	17293	45637
negative regulation of protein binding	biological process	6.20673	0.00201582	15	9	51	862	17362	32091
carboxylic acid transmembrane transporter activity	molecular function	6.20673	0.00201582	15	9	51	862	17362	46943
regulation of phagocytosis	biological process	6.19508	0.00203943	16.3265	8	41	863	17372	50764
mitotic cytokinesis	biological process	6.15313	0.00212682	20.6897	6	23	865	17390	281
regulation of endopeptidase activity	biological process	6.13063	0.00217522	8.86525	25	257	846	17156	52548
regulation of Ras protein signal transduction	biological process	6.11868	0.00220137	11.8182	13	97	858	17316	46578
negative regulation of kinase activity	biological process	6.09376	0.0022569	10.9489	15	122	856	17291	33673
vesicle membrane	cellular component	6.09029	0.00226476	8	34	391	837	17022	12506
lytic vacuole	cellular component	6.08594	0.00227463	10.0559	18	161	853	17252	323
lysosome	cellular component	6.08594	0.00227463	10.0559	18	161	853	17252	5764
glycerolipid metabolic process	biological process	6.08144	0.00228489	9.61538	20	188	851	17225	46486
nitrogen compound transport	biological process	6.0524	0.00235222	6.92042	60	807	811	16606	71705
anion transmembrane transport	biological process	6.01047	0.00245294	10.241	17	149	854	17264	98656
response to organonitrogen compound	biological process	6.0025	0.00247257	8.26446	30	333	841	17080	10243
movement of cell or subcellular component	biological process	5.99294	0.00249631	7.12329	52	678	819	16735	6928
positive regulation of leukocyte proliferation	biological process	5.98536	0.00251532	12.7907	11	75	860	17338	70665
organic acid transmembrane transporter activity	molecular function	5.9748	0.00254202	14.5161	9	53	862	17360	5342
regulation of stem cell proliferation	biological process	5.9705	0.00255296	20	6	24	865	17389	72091
phospholipid metabolic process	biological process	5.96958	0.00255532	9.52381	20	190	851	17223	6644
regulation of fatty acid beta-oxidation	biological process	5.95667	0.00258853	30.7692	4	9	867	17404	31998
glycerol metabolic process	biological process	5.95667	0.00258853	30.7692	4	9	867	17404	6071
regulation of cell-substrate adhesion	biological process	5.95208	0.00260043	10.7914	15	124	856	17289	10810
Rho protein signal transduction	biological process	5.94957	0.00260696	23.8095	5	16	866	17397	7266
positive regulation of cation channel activity	biological process	5.94957	0.00260696	23.8095	5	16	866	17397	2001259
regulation of peptidyl-tyrosine phosphorylation	biological process	5.94205	0.00262663	10.4575	16	137	855	17276	50730
negative regulation of protein kinase activity	biological process	5.90756	0.00271881	11.1111	14	112	857	17301	6469
endosome membrane	cellular component	5.90522	0.00272519	9.12863	22	219	849	17194	10008
small molecule metabolic process	biological process	5.89606	0.00275026	6.80346	63	863	808	16550	44281
protein kinase regulator activity	molecular function	5.8931	0.00275842	12.6437	11	76	860	17337	19887
regulation of hormone levels	biological process	5.87372	0.00281238	8.58086	26	277	845	17136	10817
regulation of T cell proliferation	biological process	5.87115	0.00281962	12	12	88	859	17325	42129
carbohydrate derivative binding	molecular function	5.85564	0.00286371	6.14035	112	1712	759	15701	97367
negative regulation of nitrogen compound metabolic process	biological process	5.85002	0.00287985	6.32223	93	1378	778	16035	51172
negative regulation of endopeptidase activity	biological process	5.8449	0.00289463	9.83607	18	165	853	17248	10951
iron ion homeostasis	biological process	5.80845	0.00300209	15.3846	8	44	863	17369	55072
negative regulation of adaptive immune response	biological process	5.79587	0.00304009	19.3548	6	25	865	17388	2820
vesicle	cellular component	5.79082	0.00305549	6.88836	58	784	813	16629	31982
positive regulation of transmembrane transport	biological process	5.78783	0.00306464	11.8812	12	89	859	17324	34764
negative regulation of protein modification process	biological process	5.77175	0.00311431	8.41121	27	294	844	17119	31400
positive regulation of interleukin-6 production	biological process	5.75353	0.00317156	14.0625	9	55	862	17358	32755
acute-phase response	biological process	5.73123	0.00324308	22.7273	5	17	866	17396	6953
transport	biological process	5.72969	0.0032481	5.93257	139	2204	732	15209	6810
axon regeneration	biological process	5.72486	0.00326382	42.8571	3	4	868	17409	31103
platelet-derived growth factor binding	molecular function	5.72486	0.00326382	42.8571	3	4	868	17409	48407
regulation of apoptotic process involved in morphogenesis	biological process	5.72486	0.00326382	42.8571	3	4	868	17409	1902337
regulation of apoptotic process involved in development	biological process	5.72486	0.00326382	42.8571	3	4	868	17409	1904748
positive regulation of fatty acid beta-oxidation	biological process	5.72486	0.00326382	42.8571	3	4	868	17409	32000
G1 to G0 transition	biological process	5.72486	0.00326382	42.8571	3	4	868	17409	70314
sphingomyelin catabolic process	biological process	5.72486	0.00326382	42.8571	3	4	868	17409	6685
C-X-C chemokine receptor activity	molecular function	5.72486	0.00326382	42.8571	3	4	868	17409	16494
female germ cell nucleus	cellular component	5.72486	0.00326382	42.8571	3	4	868	17409	1674
low-density lipoprotein particle clearance	biological process	5.72486	0.00326382	42.8571	3	4	868	17409	34383
positive regulation of granulocyte macrophage colony-stimulating factor production	biological process	5.72486	0.00326382	42.8571	3	4	868	17409	32725
cellular response to interferon-alpha	biological process	5.72486	0.00326382	42.8571	3	4	868	17409	35457
regulation of response to tumor cell	biological process	5.72486	0.00326382	42.8571	3	4	868	17409	2834
regulation of immune response to tumor cell	biological process	5.72486	0.00326382	42.8571	3	4	868	17409	2837
regulation of secretion by cell	biological process	5.71325	0.00330194	8.59107	25	266	846	17147	1903530
membrane	cellular component	5.69882	0.0033499	5.57702	231	3911	640	13502	16020
membrane fusion	biological process	5.68655	0.00339126	15.0943	8	45	863	17368	61025
defense response to Gram-positive bacterium	biological process	5.68207	0.00340651	16.6667	7	35	864	17378	50830
kinase inhibitor activity	molecular function	5.68207	0.00340651	16.6667	7	35	864	17378	19210
negative regulation of peptidase activity	biological process	5.67025	0.003447	9.67742	18	168	853	17245	10466
positive regulation of leukocyte activation	biological process	5.67025	0.003447	9.67742	18	168	853	17245	2696
leading edge membrane	cellular component	5.6625	0.00347381	12.987	10	67	861	17346	31256
positive regulation of leukocyte mediated immunity	biological process	5.6625	0.00347381	12.987	10	67	861	17346	2705
lipoprotein particle binding	molecular function	5.65829	0.00348849	28.5714	4	10	867	17403	71813
protein-lipid complex binding	molecular function	5.65829	0.00348849	28.5714	4	10	867	17403	71814
alditol metabolic process	biological process	5.65829	0.00348849	28.5714	4	10	867	17403	19400
microtubule end	cellular component	5.65829	0.00348849	28.5714	4	10	867	17403	1990752
phosphotransferase activity, alcohol group as acceptor	molecular function	5.64741	0.00352663	7.78032	34	403	837	17010	16773
positive regulation of fibroblast proliferation	biological process	5.62866	0.00359337	18.75	6	26	865	17387	48146
bone mineralization	biological process	5.62866	0.00359337	18.75	6	26	865	17387	30282
O-acyltransferase activity	molecular function	5.62866	0.00359337	18.75	6	26	865	17387	8374
cytoskeleton-dependent cytokinesis	biological process	5.62866	0.00359337	18.75	6	26	865	17387	61640
cytokinesis	biological process	5.62866	0.00359337	18.75	6	26	865	17387	910
transmembrane transport	biological process	5.62167	0.00361861	6.78733	60	824	811	16589	55085
cellular response to organic cyclic compound	biological process	5.59819	0.00370456	9.40594	19	183	852	17230	71407
regulation of cell morphogenesis	biological process	5.58106	0.00376858	9.82659	17	156	854	17257	22604
response to abiotic stimulus	biological process	5.57428	0.0037942	7.28814	43	547	828	16866	9628
SH3 domain binding	molecular function	5.56792	0.00381842	14.8148	8	46	863	17367	17124
positive regulation of lymphocyte mediated immunity	biological process	5.54222	0.00391782	13.6364	9	57	862	17356	2708
regulation of natural killer cell activation	biological process	5.52554	0.0039837	21.7391	5	18	866	17395	32814
regulation of polysaccharide metabolic process	biological process	5.52554	0.0039837	21.7391	5	18	866	17395	32881
CD4-positive, alpha-beta T cell differentiation	biological process	5.52554	0.0039837	21.7391	5	18	866	17395	43367
regulation of plasma membrane bounded cell projection organization	biological process	5.4785	0.00417557	8.23171	27	301	844	17112	120035
positive regulation of lymphocyte proliferation	biological process	5.47499	0.00419025	12.6582	10	69	861	17344	50671
acute inflammatory response	biological process	5.46838	0.00421804	18.1818	6	27	865	17386	2526
positive regulation of peptidyl-tyrosine phosphorylation	biological process	5.46726	0.0042228	11.4286	12	93	859	17320	50731
biological process involved in interaction with symbiont	biological process	5.45241	0.00428597	14.5455	8	47	863	17366	51702
regulation of binding	biological process	5.44765	0.0043064	8.93617	21	214	850	17199	51098
regulation of biomineral tissue development	biological process	5.4401	0.00433907	13.4328	9	58	862	17355	70167
immune response	biological process	5.41779	0.00443693	7.72834	33	394	838	17019	6955
lipid biosynthetic process	biological process	5.40635	0.00448799	8.38926	25	273	846	17140	8610
endopeptidase regulator activity	molecular function	5.39017	0.00456119	11.3208	12	94	859	17319	61135
hyaluronan metabolic process	biological process	5.38616	0.00457953	26.6667	4	11	867	17402	30212
cellular response to cadmium ion	biological process	5.38616	0.00457953	26.6667	4	11	867	17402	71276
cysteine-type endopeptidase inhibitor activity involved in apoptotic process	molecular function	5.38616	0.00457953	26.6667	4	11	867	17402	43027
intestinal absorption	biological process	5.38616	0.00457953	26.6667	4	11	867	17402	50892
positive regulation of mononuclear cell proliferation	biological process	5.38394	0.00458968	12.5	10	70	861	17343	32946
regulation of catabolic process	biological process	5.36035	0.00469925	7.32601	40	506	831	16907	9894
regulation of hormone secretion	biological process	5.34765	0.00475933	10.4478	14	120	857	17293	46883
positive regulation of myeloid cell differentiation	biological process	5.34022	0.00479481	13.2353	9	59	862	17354	45639
regulation of activated T cell proliferation	biological process	5.33131	0.00483771	20.8333	5	19	866	17394	46006
regulation of reproductive process	biological process	5.31426	0.00492091	11.215	12	95	859	17318	2000241
myeloid leukocyte activation	biological process	5.29463	0.00501845	12.3457	10	71	861	17342	2274
organic anion transmembrane transporter activity	molecular function	5.29463	0.00501845	12.3457	10	71	861	17342	8514
positive regulation of cellular extravasation	biological process	5.29075	0.00503797	37.5	3	5	868	17408	2693
neuron projection regeneration	biological process	5.29075	0.00503797	37.5	3	5	868	17408	31102
positive regulation of fatty acid oxidation	biological process	5.29075	0.00503797	37.5	3	5	868	17408	46321
arginine metabolic process	biological process	5.29075	0.00503797	37.5	3	5	868	17408	6525
type I interferon signaling pathway	biological process	5.29075	0.00503797	37.5	3	5	868	17408	60337
contractile ring	cellular component	5.29075	0.00503797	37.5	3	5	868	17408	70938
transmembrane receptor protein serine/threonine kinase signaling pathway	biological process	5.2906	0.00503876	11.7021	11	83	860	17330	7178
anatomical structure morphogenesis	biological process	5.2846	0.00506906	6.68151	60	838	811	16575	9653
cytoskeleton	cellular component	5.278	0.00510261	7.78894	31	367	840	17046	5856
regulation of cell projection organization	biological process	5.27707	0.00510739	8.10811	27	306	844	17107	31344
cytoplasmic vesicle membrane	cellular component	5.25923	0.00519933	7.71084	32	383	839	17030	30659
organic acid metabolic process	biological process	5.25518	0.00522042	7.52688	35	430	836	16983	6082
regulation of biomineralization	biological process	5.24253	0.00528686	13.0435	9	60	862	17353	110149
L-amino acid transport	biological process	5.23028	0.00535201	14.0351	8	49	863	17364	15807
L-alpha-amino acid transmembrane transport	biological process	5.23028	0.00535201	14.0351	8	49	863	17364	1902475
positive regulation of cellular component organization	biological process	5.22749	0.00536699	7.10824	44	575	827	16838	51130
alpha-amino acid metabolic process	biological process	5.16586	0.00570813	11.0092	12	97	859	17316	1901605
transforming growth factor beta receptor signaling pathway	biological process	5.16129	0.00573431	15.2174	7	39	864	17374	7179
regulation of protein binding	biological process	5.15207	0.00578741	10.219	14	123	857	17290	43393
negative regulation of viral genome replication	biological process	5.1475	0.00581393	20	5	20	866	17393	45071
endochondral ossification	biological process	5.1475	0.00581393	20	5	20	866	17393	1958
replacement ossification	biological process	5.1475	0.00581393	20	5	20	866	17393	36075
cytoplasmic side of plasma membrane	cellular component	5.1475	0.00581393	20	5	20	866	17393	9898
phospholipid catabolic process	biological process	5.1475	0.00581393	20	5	20	866	17393	9395
regulation of NIK/NF-kappaB signaling	biological process	5.14695	0.00581712	12.8571	9	61	862	17352	1901222
positive regulation of adaptive immune response based on somatic recombination of immune receptors built from immunoglobulin superfamily domains	biological process	5.14695	0.00581712	12.8571	9	61	862	17352	2824
response to vitamin	biological process	5.13643	0.00587861	25	4	12	867	17401	33273
glycosaminoglycan catabolic process	biological process	5.13643	0.00587861	25	4	12	867	17401	6027
positive regulation of epidermal growth factor receptor signaling pathway	biological process	5.13643	0.00587861	25	4	12	867	17401	45742
positive regulation of interleukin-17 production	biological process	5.13643	0.00587861	25	4	12	867	17401	32740
erythrocyte development	biological process	5.13643	0.00587861	25	4	12	867	17401	48821
protein serine/threonine kinase inhibitor activity	molecular function	5.13643	0.00587861	25	4	12	867	17401	30291
positive regulation of lipid metabolic process	biological process	5.13131	0.00590882	11.4583	11	85	860	17328	45834
hydrolase activity, acting on glycosyl bonds	molecular function	5.13131	0.00590882	11.4583	11	85	860	17328	16798
negative regulation of response to external stimulus	biological process	5.094	0.00613346	8.81057	20	207	851	17206	32102
cellular carbohydrate metabolic process	biological process	5.05365	0.00638599	11.3402	11	86	860	17327	44262
signal release	biological process	5.05342	0.00638745	12.6761	9	62	862	17351	23061
positive regulation of osteoblast differentiation	biological process	5.04101	0.00646722	14.8936	7	40	864	17373	45669
positive regulation of catabolic process	biological process	5.03938	0.00647778	8.36364	23	252	848	17161	9896
actomyosin	cellular component	5.02477	0.00657313	16.6667	6	30	865	17383	42641
actin filament	cellular component	5.02477	0.00657313	16.6667	6	30	865	17383	5884
peripheral nervous system axon regeneration	biological process	5.02296	0.00658499	66.6667	2	1	869	17412	14012
dense core granule membrane	cellular component	5.02296	0.00658499	66.6667	2	1	869	17412	32127
blood coagulation, fibrin clot formation	biological process	5.02296	0.00658499	66.6667	2	1	869	17412	72378
protein-glutamine gamma-glutamyltransferase activity	molecular function	5.02296	0.00658499	66.6667	2	1	869	17412	3810
regulation of tumor necrosis factor (ligand) superfamily member 11 production	biological process	5.02296	0.00658499	66.6667	2	1	869	17412	2000307
cardiac neural crest cell migration involved in outflow tract morphogenesis	biological process	5.02296	0.00658499	66.6667	2	1	869	17412	3253
anterior neural tube closure	biological process	5.02296	0.00658499	66.6667	2	1	869	17412	61713
regulation of interleukin-1-mediated signaling pathway	biological process	5.02296	0.00658499	66.6667	2	1	869	17412	2000659
hemoglobin binding	molecular function	5.02296	0.00658499	66.6667	2	1	869	17412	30492
G1 to G0 transition involved in cell differentiation	biological process	5.02296	0.00658499	66.6667	2	1	869	17412	70315
complement receptor mediated signaling pathway	biological process	5.02296	0.00658499	66.6667	2	1	869	17412	2430
phosphatidate cytidylyltransferase activity	molecular function	5.02296	0.00658499	66.6667	2	1	869	17412	4605
regulation of muscle atrophy	biological process	5.02296	0.00658499	66.6667	2	1	869	17412	14735
RAGE receptor binding	molecular function	5.02296	0.00658499	66.6667	2	1	869	17412	50786
negative regulation of CD4-positive, alpha-beta T cell proliferation	biological process	5.02296	0.00658499	66.6667	2	1	869	17412	2000562
positive regulation of NK T cell activation	biological process	5.02296	0.00658499	66.6667	2	1	869	17412	51135
positive regulation of NK T cell proliferation	biological process	5.02296	0.00658499	66.6667	2	1	869	17412	51142
extrinsic component of vacuolar membrane	cellular component	5.02296	0.00658499	66.6667	2	1	869	17412	306
positive regulation of neutrophil extravasation	biological process	5.02296	0.00658499	66.6667	2	1	869	17412	2000391
positive regulation of flagellated sperm motility involved in capacitation	biological process	5.02296	0.00658499	66.6667	2	1	869	17412	60474
positive regulation of synaptic transmission, dopaminergic	biological process	5.02296	0.00658499	66.6667	2	1	869	17412	32226
regulation of type IV hypersensitivity	biological process	5.02296	0.00658499	66.6667	2	1	869	17412	1807
spindle assembly involved in female meiosis	biological process	5.02296	0.00658499	66.6667	2	1	869	17412	7056
cadmium ion homeostasis	biological process	5.02296	0.00658499	66.6667	2	1	869	17412	55073
glutathione transmembrane transport	biological process	5.02296	0.00658499	66.6667	2	1	869	17412	34775
tripeptide transmembrane transport	biological process	5.02296	0.00658499	66.6667	2	1	869	17412	35443
calcium-independent phospholipase A2 activity	molecular function	5.02296	0.00658499	66.6667	2	1	869	17412	47499
succinate transport	biological process	5.02296	0.00658499	66.6667	2	1	869	17412	15744
succinate transmembrane transport	biological process	5.02296	0.00658499	66.6667	2	1	869	17412	71422
negative regulation of DNA duplex unwinding	biological process	5.02296	0.00658499	66.6667	2	1	869	17412	1905463
regulation of peptide transport	biological process	5.02189	0.00659208	10.8108	12	99	859	17314	90087
response to lipopolysaccharide	biological process	5.02189	0.00659208	10.8108	12	99	859	17314	32496
hormone transport	biological process	5.01928	0.00660928	13.5593	8	51	863	17362	9914
intracellular organelle	cellular component	5.01442	0.00664149	5.45933	249	4312	622	13101	43229
defense response to fungus	biological process	4.9732	0.00692097	19.2308	5	21	866	17392	50832
positive regulation of Ras protein signal transduction	biological process	4.9732	0.00692097	19.2308	5	21	866	17392	46579
CD4-positive, alpha-beta T cell activation	biological process	4.9732	0.00692097	19.2308	5	21	866	17392	35710
negative regulation of alpha-beta T cell activation	biological process	4.9732	0.00692097	19.2308	5	21	866	17392	46636
protein phosphorylation	biological process	4.96271	0.00699396	7.33198	36	455	835	16958	6468
Ras protein signal transduction	biological process	4.96187	0.0069998	12.5	9	63	862	17350	7265
regulation of interferon-gamma production	biological process	4.96187	0.0069998	12.5	9	63	862	17350	32649
organic acid binding	molecular function	4.96187	0.0069998	12.5	9	63	862	17350	43177
tissue development	biological process	4.95903	0.00701972	8	26	299	845	17114	9888
signaling receptor binding	molecular function	4.9496	0.00708626	6.86695	48	651	823	16762	5102
cellular lipid metabolic process	biological process	4.93464	0.00719304	7.22433	38	488	833	16925	44255
reproductive process	biological process	4.92978	0.00722808	6.69975	54	752	817	16661	22414
microfibril	cellular component	4.92109	0.00729116	33.3333	3	6	868	17407	1527
DNA binding, bending	molecular function	4.92109	0.00729116	33.3333	3	6	868	17407	8301
negative regulation of interleukin-10 production	biological process	4.92109	0.00729116	33.3333	3	6	868	17407	32693
negative regulation of transforming growth factor beta production	biological process	4.92109	0.00729116	33.3333	3	6	868	17407	71635
sphingomyelin metabolic process	biological process	4.92109	0.00729116	33.3333	3	6	868	17407	6684
lipid droplet formation	biological process	4.92109	0.00729116	33.3333	3	6	868	17407	140042
erythrocyte maturation	biological process	4.92109	0.00729116	33.3333	3	6	868	17407	43249
regulation of granulocyte macrophage colony-stimulating factor production	biological process	4.92109	0.00729116	33.3333	3	6	868	17407	32645
regulation of T-helper 2 cell differentiation	biological process	4.92109	0.00729116	33.3333	3	6	868	17407	45628
meiotic spindle	cellular component	4.92109	0.00729116	33.3333	3	6	868	17407	72687
extracellular vesicle	cellular component	4.9177	0.00731597	13.3333	8	52	863	17361	1903561
calcium-dependent phospholipid binding	molecular function	4.90606	0.0074016	23.5294	4	13	867	17400	5544
aminoglycan catabolic process	biological process	4.90606	0.0074016	23.5294	4	13	867	17400	6026
positive regulation of ERBB signaling pathway	biological process	4.90606	0.0074016	23.5294	4	13	867	17400	1901186
regulation of glycogen metabolic process	biological process	4.90606	0.0074016	23.5294	4	13	867	17400	70873
regulation of natural killer cell mediated cytotoxicity	biological process	4.90606	0.0074016	23.5294	4	13	867	17400	42269
apoptotic cell clearance	biological process	4.90606	0.0074016	23.5294	4	13	867	17400	43277
regulation of myeloid cell apoptotic process	biological process	4.90606	0.0074016	23.5294	4	13	867	17400	33032
regulation of cysteine-type endopeptidase activity	biological process	4.90256	0.00742755	9.92908	14	127	857	17286	2000116
monocarboxylic acid binding	molecular function	4.88805	0.00753611	16.2162	6	31	865	17382	33293
negative regulation of T cell proliferation	biological process	4.88805	0.00753611	16.2162	6	31	865	17382	42130
negative regulation of proteolysis	biological process	4.88782	0.00753785	8.50202	21	226	850	17187	45861
regulation of cysteine-type endopeptidase activity involved in apoptotic process	biological process	4.88431	0.00756431	10.2362	13	114	858	17299	43281
spindle	cellular component	4.88431	0.00756431	10.2362	13	114	858	17299	5819
response to UV	biological process	4.88216	0.00758066	10.6195	12	101	859	17312	9411
negative regulation of cell-cell adhesion	biological process	4.88216	0.00758066	10.6195	12	101	859	17312	22408
regulation of ERK1 and ERK2 cascade	biological process	4.87529	0.00763285	9.61538	15	141	856	17272	70372
regulation of generation of precursor metabolites and energy	biological process	4.87259	0.00765352	11.6279	10	76	861	17337	43467
positive regulation of adaptive immune response	biological process	4.87226	0.00765607	12.3288	9	64	862	17349	2821
positive regulation of protein kinase B signaling	biological process	4.87226	0.00765607	12.3288	9	64	862	17349	51897
cellular_component	cellular component	4.84697	0.00785217	4.96798	706	13505	165	3908	5575
actin binding	molecular function	4.83726	0.00792875	8.75576	19	198	852	17215	3779
animal organ morphogenesis	biological process	4.83075	0.00798054	8.10811	24	272	847	17141	9887
acylglycerol metabolic process	biological process	4.8111	0.00813893	14.2857	7	42	864	17371	6639
granulocyte chemotaxis	biological process	4.80762	0.00816724	18.5185	5	22	866	17391	71621
vesicle fusion	biological process	4.80762	0.00816724	18.5185	5	22	866	17391	6906
cellular oxidant detoxification	biological process	4.7928	0.00828925	11.4943	10	77	861	17336	98869
negative regulation of cell motility	biological process	4.75913	0.00857309	9.04255	17	171	854	17242	2000146
regulation of CD4-positive, alpha-beta T cell activation	biological process	4.75637	0.00859678	15.7895	6	32	865	17381	2000514
positive regulation of tumor necrosis factor superfamily cytokine production	biological process	4.7219	0.00889827	12.9032	8	54	863	17359	1903557
regulation of alpha-beta T cell activation	biological process	4.7219	0.00889827	12.9032	8	54	863	17359	46634
anatomical structure development	biological process	4.72006	0.00891464	5.98142	103	1619	768	15794	48856
regulation of cellular carbohydrate metabolic process	biological process	4.71445	0.00896478	11.3636	10	78	861	17335	10675
negative regulation of developmental process	biological process	4.71159	0.00899046	6.96517	42	561	829	16852	51093
regulation of leukocyte differentiation	biological process	4.70867	0.00901677	8.99471	17	172	854	17241	1902105
cellular response to environmental stimulus	biological process	4.70867	0.00901677	8.99471	17	172	854	17241	104004
cellular response to abiotic stimulus	biological process	4.70867	0.00901677	8.99471	17	172	854	17241	71214
neutral lipid metabolic process	biological process	4.70115	0.00908483	14	7	43	864	17370	6638
sphingolipid metabolic process	biological process	4.69858	0.00910824	12	9	66	862	17347	6665
vacuole	cellular component	4.69714	0.00912131	8.63636	19	201	852	17212	5773
organonitrogen compound catabolic process	biological process	4.69328	0.00915662	7.67123	28	337	843	17076	1901565
tissue regeneration	biological process	4.69256	0.00916317	22.2222	4	14	867	17399	42246
negative regulation of mitotic nuclear division	biological process	4.69256	0.00916317	22.2222	4	14	867	17399	45839
regulation of natural killer cell mediated immunity	biological process	4.69256	0.00916317	22.2222	4	14	867	17399	2715
positive regulation of syncytium formation by plasma membrane fusion	biological process	4.69256	0.00916317	22.2222	4	14	867	17399	60143
regulation of alpha-beta T cell proliferation	biological process	4.69256	0.00916317	22.2222	4	14	867	17399	46640
kinase regulator activity	molecular function	4.68403	0.00924168	10.7843	11	91	860	17322	19207
collagen metabolic process	biological process	4.65008	0.00956085	17.8571	5	23	866	17390	32963
solute:cation symporter activity	molecular function	4.65008	0.00956085	17.8571	5	23	866	17390	15294
negative regulation of response to stimulus	biological process	4.6461	0.009599	6.42202	63	918	808	16495	48585
negative regulation of defense response	biological process	4.63356	0.00972009	9.92366	13	118	858	17295	31348
positive regulation of ion transmembrane transporter activity	biological process	4.62944	0.00976025	15.3846	6	33	865	17380	32414
negative regulation of tumor necrosis factor superfamily cytokine production	biological process	4.62944	0.00976025	15.3846	6	33	865	17380	1903556
lymphocyte activation involved in immune response	biological process	4.62751	0.00977903	12.6984	8	55	863	17358	2285
regulation of small molecule metabolic process	biological process	4.62728	0.00978131	8.73786	18	188	853	17225	62012
negative regulation of cellular component movement	biological process	4.60927	0.00995912	8.90052	17	174	854	17239	51271
small GTPase mediated signal transduction	biological process	4.60768	0.00997494	9.58904	14	132	857	17281	7264
killing by host of symbiont cells	biological process	4.60013	0.0100505	30	3	7	868	17406	51873
killing of cells in other organism involved in symbiotic interaction	biological process	4.60013	0.0100505	30	3	7	868	17406	51883
endocrine hormone secretion	biological process	4.60013	0.0100505	30	3	7	868	17406	60986
lysophospholipase activity	molecular function	4.60013	0.0100505	30	3	7	868	17406	4622
intestinal epithelial cell development	biological process	4.60013	0.0100505	30	3	7	868	17406	60576
peptidyl-tyrosine autophosphorylation	biological process	4.60013	0.0100505	30	3	7	868	17406	38083
meiotic spindle organization	biological process	4.60013	0.0100505	30	3	7	868	17406	212
icosanoid metabolic process	biological process	4.59435	0.0101088	13.7255	7	44	864	17369	6690
lipid droplet	cellular component	4.59435	0.0101088	13.7255	7	44	864	17369	5811
organelle	cellular component	4.58311	0.0102231	5.39576	257	4506	614	12907	43226
early endosome	cellular component	4.57295	0.0103275	9.84848	13	119	858	17294	5769
positive regulation of NF-kappaB transcription factor activity	biological process	4.56197	0.0104415	11.1111	10	80	861	17333	51092
midbody	cellular component	4.55038	0.0105632	10.1695	12	106	859	17307	30496
cell population proliferation	biological process	4.55003	0.0105669	7.7381	26	310	845	17103	8283
cellular modified amino acid metabolic process	biological process	4.54441	0.0106264	10.5769	11	93	860	17320	6575
regulation of chemokine production	biological process	4.53537	0.0107229	12.5	8	56	863	17357	32642
negative regulation of transport	biological process	4.51613	0.0109313	8.48214	19	205	852	17208	51051
response to exogenous dsRNA	biological process	4.49995	0.0111096	17.2414	5	24	866	17389	43330
gas transport	biological process	4.49392	0.0111767	21.0526	4	15	867	17398	15669
axon development	biological process	4.49392	0.0111767	21.0526	4	15	867	17398	61564
response to cadmium ion	biological process	4.49392	0.0111767	21.0526	4	15	867	17398	46686
extracellular matrix assembly	biological process	4.49392	0.0111767	21.0526	4	15	867	17398	85029
regulation of fatty acid oxidation	biological process	4.49392	0.0111767	21.0526	4	15	867	17398	46320
modified amino acid transport	biological process	4.49392	0.0111767	21.0526	4	15	867	17398	72337
phosphatidylinositol-3,4-bisphosphate binding	molecular function	4.49392	0.0111767	21.0526	4	15	867	17398	43325
lipid droplet organization	biological process	4.49392	0.0111767	21.0526	4	15	867	17398	34389
regulation of biosynthetic process	biological process	4.49356	0.0111808	5.73598	136	2235	735	15178	9889
regulation of fibroblast proliferation	biological process	4.49057	0.0112143	13.4615	7	45	864	17368	48145
hormone secretion	biological process	4.49057	0.0112143	13.4615	7	45	864	17368	46879
negative regulation of cellular metabolic process	biological process	4.45747	0.0115917	5.9949	94	1474	777	15939	31324
regulation of leukocyte chemotaxis	biological process	4.45116	0.011665	11.5385	9	69	862	17344	2688
negative regulation of cell migration	biological process	4.44683	0.0117156	8.93855	16	163	855	17250	30336
immune effector process	biological process	4.44683	0.0117156	8.93855	16	163	855	17250	2252
negative regulation of locomotion	biological process	4.41636	0.0120781	8.71795	17	178	854	17235	40013
anatomical structure maturation	biological process	4.40921	0.0121648	10.3774	11	95	860	17318	71695
T cell activation	biological process	4.39586	0.0123283	9.62963	13	122	858	17291	42110
cartilage development	biological process	4.38968	0.0124047	13.2075	7	46	864	17367	51216
lipid metabolic process	biological process	4.38899	0.0124132	6.67614	47	657	824	16756	6629
positive regulation of cell development	biological process	4.38599	0.0124506	9.09091	15	150	856	17263	10720
regulation of viral life cycle	biological process	4.372	0.012626	11.3924	9	70	862	17343	1903900
developmental maturation	biological process	4.36261	0.0127451	9.91736	12	109	859	17304	21700
negative regulation of stem cell population maintenance	biological process	4.36189	0.0127543	50	2	2	869	17411	1902455
oligosaccharide binding	molecular function	4.36189	0.0127543	50	2	2	869	17411	70492
regulation of sodium-dependent phosphate transport	biological process	4.36189	0.0127543	50	2	2	869	17411	2000118
peptidoglycan metabolic process	biological process	4.36189	0.0127543	50	2	2	869	17411	270
N-acetylmuramoyl-L-alanine amidase activity	molecular function	4.36189	0.0127543	50	2	2	869	17411	8745
peptidoglycan catabolic process	biological process	4.36189	0.0127543	50	2	2	869	17411	9253
ammonium transmembrane transporter activity	molecular function	4.36189	0.0127543	50	2	2	869	17411	8519
regulation of gonadotropin secretion	biological process	4.36189	0.0127543	50	2	2	869	17411	32276
fibrillar collagen trimer	cellular component	4.36189	0.0127543	50	2	2	869	17411	5583
C-X-C chemokine binding	molecular function	4.36189	0.0127543	50	2	2	869	17411	19958
regulation of tau-protein kinase activity	biological process	4.36189	0.0127543	50	2	2	869	17411	1902947
2-acylglycerol O-acyltransferase activity	molecular function	4.36189	0.0127543	50	2	2	869	17411	3846
icosatetraenoic acid binding	molecular function	4.36189	0.0127543	50	2	2	869	17411	50543
arachidonic acid binding	molecular function	4.36189	0.0127543	50	2	2	869	17411	50544
ADP biosynthetic process	biological process	4.36189	0.0127543	50	2	2	869	17411	6172
purine nucleoside diphosphate biosynthetic process	biological process	4.36189	0.0127543	50	2	2	869	17411	9136
purine ribonucleoside diphosphate biosynthetic process	biological process	4.36189	0.0127543	50	2	2	869	17411	9180
ribonucleoside diphosphate biosynthetic process	biological process	4.36189	0.0127543	50	2	2	869	17411	9188
lipoxin biosynthetic process	biological process	4.36189	0.0127543	50	2	2	869	17411	2001301
positive regulation of apoptotic process involved in morphogenesis	biological process	4.36189	0.0127543	50	2	2	869	17411	1902339
positive regulation of apoptotic process involved in development	biological process	4.36189	0.0127543	50	2	2	869	17411	1904747
negative regulation of cell proliferation involved in contact inhibition	biological process	4.36189	0.0127543	50	2	2	869	17411	60244
positive regulation of natural killer cell proliferation	biological process	4.36189	0.0127543	50	2	2	869	17411	32819
regulation of NK T cell activation	biological process	4.36189	0.0127543	50	2	2	869	17411	51133
regulation of NK T cell proliferation	biological process	4.36189	0.0127543	50	2	2	869	17411	51140
lipopolysaccharide immune receptor activity	molecular function	4.36189	0.0127543	50	2	2	869	17411	1875
regulation of metalloendopeptidase activity	biological process	4.36189	0.0127543	50	2	2	869	17411	1904683
regulation of cGMP-mediated signaling	biological process	4.36189	0.0127543	50	2	2	869	17411	10752
fusion of virus membrane with host plasma membrane	biological process	4.36189	0.0127543	50	2	2	869	17411	19064
membrane fusion involved in viral entry into host cell	biological process	4.36189	0.0127543	50	2	2	869	17411	39663
multi-organism membrane fusion	biological process	4.36189	0.0127543	50	2	2	869	17411	44800
regulation of synaptic transmission, dopaminergic	biological process	4.36189	0.0127543	50	2	2	869	17411	32225
regulation of inhibitory synapse assembly	biological process	4.36189	0.0127543	50	2	2	869	17411	1905702
cellular response to magnesium ion	biological process	4.36189	0.0127543	50	2	2	869	17411	71286
regulation of microvillus assembly	biological process	4.36189	0.0127543	50	2	2	869	17411	32534
microtubule minus-end	cellular component	4.36189	0.0127543	50	2	2	869	17411	36449
outer ear morphogenesis	biological process	4.36189	0.0127543	50	2	2	869	17411	42473
regulation of neutrophil apoptotic process	biological process	4.36189	0.0127543	50	2	2	869	17411	33029
NADPH regeneration	biological process	4.36189	0.0127543	50	2	2	869	17411	6740
positive regulation of platelet activation	biological process	4.36189	0.0127543	50	2	2	869	17411	10572
alpha-ketoglutarate transport	biological process	4.36189	0.0127543	50	2	2	869	17411	15742
phosphatidylinositol-3,4-bisphosphate 5-kinase activity	molecular function	4.36189	0.0127543	50	2	2	869	17411	52812
transition metal ion homeostasis	biological process	4.35749	0.0128105	12.1212	8	58	863	17355	55076
organelle membrane fusion	biological process	4.35668	0.0128209	16.6667	5	25	866	17388	90174
regulation of viral process	biological process	4.34328	0.0129939	10.7527	10	83	861	17330	50792
leukocyte migration	biological process	4.34321	0.0129948	10.2804	11	96	860	17317	50900
regulation of MAP kinase activity	biological process	4.34321	0.0129948	10.2804	11	96	860	17317	43405
regulation of DNA-binding transcription factor activity	biological process	4.3405	0.01303	8.07692	21	239	850	17174	51090
cellular amino acid metabolic process	biological process	4.33041	0.0131622	9.27152	14	137	857	17276	6520
keratinocyte proliferation	biological process	4.3173	0.0133359	27.2727	3	8	868	17405	43616
mesodermal cell differentiation	biological process	4.3173	0.0133359	27.2727	3	8	868	17405	48333
protein trimerization	biological process	4.3173	0.0133359	27.2727	3	8	868	17405	70206
aminoacyltransferase activity	molecular function	4.3173	0.0133359	27.2727	3	8	868	17405	16755
multivesicular body membrane	cellular component	4.3173	0.0133359	27.2727	3	8	868	17405	32585
positive regulation of natural killer cell mediated immunity	biological process	4.3173	0.0133359	27.2727	3	8	868	17405	2717
positive regulation of natural killer cell mediated cytotoxicity	biological process	4.3173	0.0133359	27.2727	3	8	868	17405	45954
G protein-coupled chemoattractant receptor activity	molecular function	4.3173	0.0133359	27.2727	3	8	868	17405	1637
chemokine receptor activity	molecular function	4.3173	0.0133359	27.2727	3	8	868	17405	4950
long-chain fatty acid binding	molecular function	4.3173	0.0133359	27.2727	3	8	868	17405	36041
embryonic placenta development	biological process	4.3173	0.0133359	27.2727	3	8	868	17405	1892
negative regulation of interleukin-17 production	biological process	4.3173	0.0133359	27.2727	3	8	868	17405	32700
positive regulation of myoblast fusion	biological process	4.3173	0.0133359	27.2727	3	8	868	17405	1901741
lung morphogenesis	biological process	4.3173	0.0133359	27.2727	3	8	868	17405	60425
intermediate filament organization	biological process	4.30846	0.0134543	20	4	16	867	17397	45109
L-lysine transport	biological process	4.30846	0.0134543	20	4	16	867	17397	1902022
L-lysine transmembrane transport	biological process	4.30846	0.0134543	20	4	16	867	17397	1903401
positive regulation of neutrophil migration	biological process	4.30846	0.0134543	20	4	16	867	17397	1902624
fatty acid binding	molecular function	4.30846	0.0134543	20	4	16	867	17397	5504
regulation of syncytium formation by plasma membrane fusion	biological process	4.30846	0.0134543	20	4	16	867	17397	60142
cysteine-type endopeptidase regulator activity involved in apoptotic process	molecular function	4.30846	0.0134543	20	4	16	867	17397	43028
positive regulation of cyclin-dependent protein kinase activity	biological process	4.30846	0.0134543	20	4	16	867	17397	1904031
regulation of reactive oxygen species metabolic process	biological process	4.2944	0.0136447	11.25	9	71	862	17342	2000377
embryonic heart tube morphogenesis	biological process	4.27464	0.0139171	14.2857	6	36	865	17377	3143
negative regulation of lymphocyte proliferation	biological process	4.27464	0.0139171	14.2857	6	36	865	17377	50672
serine/threonine protein kinase complex	cellular component	4.27464	0.0139171	14.2857	6	36	865	17377	1902554
positive regulation of interleukin-8 production	biological process	4.27464	0.0139171	14.2857	6	36	865	17377	32757
cytoskeletal motor activity	molecular function	4.27162	0.0139592	11.9403	8	59	863	17354	3774
glycerophospholipid metabolic process	biological process	4.23372	0.0144983	8.92857	15	153	856	17260	6650
oxoacid metabolic process	biological process	4.23025	0.0145487	7.15884	32	415	839	16998	43436
hydrolase activity	molecular function	4.22273	0.0146586	5.97213	90	1417	781	15996	16787
regulation of cellular senescence	biological process	4.21978	0.0147019	16.129	5	26	866	17387	2000772
regulation of biological process involved in symbiotic interaction	biological process	4.21978	0.0147019	16.129	5	26	866	17387	43903
alpha-beta T cell differentiation	biological process	4.21978	0.0147019	16.129	5	26	866	17387	46632
regulation of mitotic metaphase/anaphase transition	biological process	4.21978	0.0147019	16.129	5	26	866	17387	30071
GTPase binding	molecular function	4.21919	0.0147106	8.37209	18	197	853	17216	51020
positive regulation of cell-substrate adhesion	biological process	4.21834	0.014723	11.1111	9	72	862	17341	10811
peptidyl-serine phosphorylation	biological process	4.21834	0.014723	11.1111	9	72	862	17341	18105
organophosphate catabolic process	biological process	4.21834	0.014723	11.1111	9	72	862	17341	46434
negative regulation of inflammatory response	biological process	4.21834	0.014723	11.1111	9	72	862	17341	50728
lamellipodium	cellular component	4.21428	0.0147829	10.0917	11	98	860	17315	30027
regulation of neurogenesis	biological process	4.20436	0.0149303	8.69565	16	168	855	17245	50767
cellular response to metal ion	biological process	4.2038	0.0149387	10.5263	10	85	861	17328	71248
regulation of carbohydrate biosynthetic process	biological process	4.19611	0.015054	12.7273	7	48	864	17365	43255
leukocyte chemotaxis	biological process	4.1877	0.0151811	11.7647	8	60	863	17353	30595
regulation of neuron projection development	biological process	4.18584	0.0152094	8.5	17	183	854	17230	10975
positive regulation of leukocyte cell-cell adhesion	biological process	4.17039	0.0154463	9.35252	13	126	858	17287	1903039
basement membrane	cellular component	4.16429	0.0155407	13.9535	6	37	865	17376	5604
cellular response to amino acid stimulus	biological process	4.16429	0.0155407	13.9535	6	37	865	17376	71230
negative regulation of mononuclear cell proliferation	biological process	4.16429	0.0155407	13.9535	6	37	865	17376	32945
extracellular region	cellular component	4.16265	0.0155662	6.79117	40	549	831	16864	5576
intracellular vesicle	cellular component	4.15788	0.0156407	6.51042	50	718	821	16695	97708
regulation of vesicle-mediated transport	biological process	4.15774	0.0156428	7.82918	22	259	849	17154	60627
positive regulation of leukocyte migration	biological process	4.14378	0.0158628	10.9756	9	73	862	17340	2687
carboxylic acid binding	molecular function	4.14378	0.0158628	10.9756	9	73	862	17340	31406
heparin binding	molecular function	4.13587	0.0159887	10.4167	10	86	861	17327	8201
leukocyte activation involved in immune response	biological process	4.13587	0.0159887	10.4167	10	86	861	17327	2366
regulation of stem cell population maintenance	biological process	4.13475	0.0160066	19.0476	4	17	867	17396	2000036
leukocyte mediated cytotoxicity	biological process	4.13475	0.0160066	19.0476	4	17	867	17396	1909
negative regulation of interferon-gamma production	biological process	4.13475	0.0160066	19.0476	4	17	867	17396	32689
carbohydrate transmembrane transporter activity	molecular function	4.13475	0.0160066	19.0476	4	17	867	17396	15144
embryo implantation	biological process	4.13475	0.0160066	19.0476	4	17	867	17396	7566
podosome	cellular component	4.13475	0.0160066	19.0476	4	17	867	17396	2102
regulation of response to biotic stimulus	biological process	4.11091	0.0163928	8.60215	16	170	855	17243	2831
metabolic process	biological process	4.10795	0.0164414	5.2974	285	5095	586	12318	8152
extracellular exosome	cellular component	4.10322	0.0165194	12.5	7	49	864	17364	70062
polyol metabolic process	biological process	4.10322	0.0165194	12.5	7	49	864	17364	19751
regulation of cytokine production involved in immune response	biological process	4.10322	0.0165194	12.5	7	49	864	17364	2718
regulation of muscle system process	biological process	4.08935	0.0167502	9.90991	11	100	860	17313	90257
regulation of carbohydrate metabolic process	biological process	4.08935	0.0167502	9.90991	11	100	860	17313	6109
positive regulation of epithelial to mesenchymal transition	biological process	4.08882	0.016759	15.625	5	27	866	17386	10718
alpha-amino acid biosynthetic process	biological process	4.08882	0.016759	15.625	5	27	866	17386	1901607
regulation of mitotic sister chromatid separation	biological process	4.08882	0.016759	15.625	5	27	866	17386	10965
regulation of monooxygenase activity	biological process	4.08882	0.016759	15.625	5	27	866	17386	32768
identical protein binding	molecular function	4.08676	0.0167935	5.99144	84	1318	787	16095	42802
endopeptidase inhibitor activity	molecular function	4.06912	0.0170924	10.3093	10	87	861	17326	4866
cellular detoxification	biological process	4.06912	0.0170924	10.3093	10	87	861	17326	1990748
detoxification	biological process	4.06912	0.0170924	10.3093	10	87	861	17326	98754
mRNA transcription	biological process	4.06514	0.0171606	25	3	9	868	17404	9299
ribonucleoside catabolic process	biological process	4.06514	0.0171606	25	3	9	868	17404	42454
neutrophil mediated immunity	biological process	4.06514	0.0171606	25	3	9	868	17404	2446
antimicrobial humoral immune response mediated by antimicrobial peptide	biological process	4.06514	0.0171606	25	3	9	868	17404	61844
basal plasma membrane	cellular component	4.06514	0.0171606	25	3	9	868	17404	9925
regulation of epithelial cell differentiation involved in kidney development	biological process	4.06514	0.0171606	25	3	9	868	17404	2000696
trophoblast giant cell differentiation	biological process	4.06514	0.0171606	25	3	9	868	17404	60707
positive regulation of myoblast differentiation	biological process	4.06514	0.0171606	25	3	9	868	17404	45663
negative regulation of keratinocyte proliferation	biological process	4.06514	0.0171606	25	3	9	868	17404	10839
respiratory burst	biological process	4.06514	0.0171606	25	3	9	868	17404	45730
chemokine binding	molecular function	4.06514	0.0171606	25	3	9	868	17404	19956
diacylglycerol metabolic process	biological process	4.06514	0.0171606	25	3	9	868	17404	46339
regulation of Rac protein signal transduction	biological process	4.06514	0.0171606	25	3	9	868	17404	35020
negative regulation of mitotic sister chromatid separation	biological process	4.06514	0.0171606	25	3	9	868	17404	2000816
negative regulation of sister chromatid segregation	biological process	4.06514	0.0171606	25	3	9	868	17404	33046
negative regulation of mitotic sister chromatid segregation	biological process	4.06514	0.0171606	25	3	9	868	17404	33048
negative regulation of mitotic metaphase/anaphase transition	biological process	4.06514	0.0171606	25	3	9	868	17404	45841
cytokine production	biological process	4.06514	0.0171606	25	3	9	868	17404	1816
interleukin-1 receptor binding	molecular function	4.06514	0.0171606	25	3	9	868	17404	5149
NADP metabolic process	biological process	4.06514	0.0171606	25	3	9	868	17404	6739
organic acid:sodium symporter activity	molecular function	4.06514	0.0171606	25	3	9	868	17404	5343
positive regulation of transporter activity	biological process	4.05758	0.0172908	13.6364	6	38	865	17375	32411
response to retinoic acid	biological process	4.05758	0.0172908	13.6364	6	38	865	17375	32526
glutamine family amino acid metabolic process	biological process	4.05758	0.0172908	13.6364	6	38	865	17375	9064
organonitrogen compound metabolic process	biological process	4.03448	0.0176949	5.50402	178	3056	693	14357	1901564
positive regulation of peptidase activity	biological process	4.02833	0.0178041	9.82143	11	101	860	17312	10952
metal ion binding	molecular function	4.02099	0.0179352	5.54429	164	2794	707	14619	46872
negative regulation of cell differentiation	biological process	4.02045	0.0179448	7.09382	31	406	840	17007	45596
transmembrane receptor protein tyrosine kinase signaling pathway	biological process	4.01941	0.0179636	8.51064	16	172	855	17241	7169
positive regulation of epithelial cell proliferation	biological process	4.01046	0.0181251	9.44882	12	115	859	17298	50679
negative regulation of binding	biological process	4.00351	0.0182515	10.2041	10	88	861	17325	51100
negative regulation of cell growth	biological process	4.00351	0.0182515	10.2041	10	88	861	17325	30308
import into cell	biological process	3.99897	0.0183345	10.7143	9	75	862	17338	98657
endocytic vesicle	cellular component	3.99897	0.0183345	10.7143	9	75	862	17338	30139
protein kinase binding	molecular function	3.97462	0.0187864	7.36544	26	327	845	17086	19901
regulation of cellular extravasation	biological process	3.97161	0.018843	18.1818	4	18	867	17395	2691
response to nutrient	biological process	3.97161	0.018843	18.1818	4	18	867	17395	7584
positive regulation of peptidyl-threonine phosphorylation	biological process	3.97161	0.018843	18.1818	4	18	867	17395	10800
antimicrobial humoral response	biological process	3.97161	0.018843	18.1818	4	18	867	17395	19730
negative regulation of nuclear division	biological process	3.97161	0.018843	18.1818	4	18	867	17395	51784
amino acid import across plasma membrane	biological process	3.97161	0.018843	18.1818	4	18	867	17395	89718
icosanoid biosynthetic process	biological process	3.97161	0.018843	18.1818	4	18	867	17395	46456
protein kinase C binding	molecular function	3.97161	0.018843	18.1818	4	18	867	17395	5080
sperm midpiece	cellular component	3.97161	0.018843	18.1818	4	18	867	17395	97225
intracellular membrane-bounded organelle	cellular component	3.96764	0.018918	5.46401	189	3270	682	14143	43231
regulation of transcription, DNA-templated	biological process	3.96679	0.0189342	5.76822	110	1797	761	15616	6355
regulation of interleukin-10 production	biological process	3.9634	0.0189985	15.1515	5	28	866	17385	32653
regulation of smooth muscle contraction	biological process	3.9634	0.0189985	15.1515	5	28	866	17385	6940
prostanoid metabolic process	biological process	3.9634	0.0189985	15.1515	5	28	866	17385	6692
prostaglandin metabolic process	biological process	3.9634	0.0189985	15.1515	5	28	866	17385	6693
regulation of metaphase/anaphase transition of cell cycle	biological process	3.9634	0.0189985	15.1515	5	28	866	17385	1902099
carbohydrate transmembrane transport	biological process	3.9634	0.0189985	15.1515	5	28	866	17385	34219
organophosphate biosynthetic process	biological process	3.95733	0.0191141	7.77778	21	249	850	17164	90407
negative regulation of leukocyte proliferation	biological process	3.95433	0.0191716	13.3333	6	39	865	17374	70664
regulation of nucleic acid-templated transcription	biological process	3.95316	0.0191939	5.7652	110	1798	761	15615	1903506
anion transport	biological process	3.95179	0.0192202	7.5	24	296	847	17117	6820
positive regulation of ion transmembrane transport	biological process	3.94711	0.0193105	11.2676	8	63	863	17350	34767
cellular response to leukemia inhibitory factor	biological process	3.94711	0.0193105	11.2676	8	63	863	17350	1990830
negative regulation of hydrolase activity	biological process	3.94246	0.0194005	7.87402	20	234	851	17179	51346
regulation of extrinsic apoptotic signaling pathway	biological process	3.93902	0.0194673	10.101	10	89	861	17324	2001236
cell activation involved in immune response	biological process	3.93902	0.0194673	10.101	10	89	861	17324	2263
regulation of bone mineralization	biological process	3.92473	0.0197474	12.069	7	51	864	17362	30500
integrin binding	molecular function	3.92473	0.0197474	12.069	7	51	864	17362	5178
tissue morphogenesis	biological process	3.9207	0.0198272	7.74908	21	250	850	17163	48729
regulation of RNA biosynthetic process	biological process	3.91249	0.0199906	5.75615	110	1801	761	15612	2001141
small molecule catabolic process	biological process	3.89783	0.0202859	8.57143	15	160	856	17253	44282
postsynaptic cytoskeleton organization	biological process	3.88299	0.0205891	40	2	3	869	17410	99188
fibrinogen complex	cellular component	3.88299	0.0205891	40	2	3	869	17410	5577
dAMP metabolic process	biological process	3.88299	0.0205891	40	2	3	869	17410	46053
purine ribonucleoside catabolic process	biological process	3.88299	0.0205891	40	2	3	869	17410	46130
regulation of keratinocyte apoptotic process	biological process	3.88299	0.0205891	40	2	3	869	17410	1902172
establishment or maintenance of cytoskeleton polarity	biological process	3.88299	0.0205891	40	2	3	869	17410	30952
renal water absorption	biological process	3.88299	0.0205891	40	2	3	869	17410	70295
cellular response to salt stress	biological process	3.88299	0.0205891	40	2	3	869	17410	71472
negative regulation of cysteine-type endopeptidase activity involved in apoptotic signaling pathway	biological process	3.88299	0.0205891	40	2	3	869	17410	2001268
negative regulation of neuron migration	biological process	3.88299	0.0205891	40	2	3	869	17410	2001223
protein activation cascade	biological process	3.88299	0.0205891	40	2	3	869	17410	72376
uridine transmembrane transporter activity	molecular function	3.88299	0.0205891	40	2	3	869	17410	15213
ventral spinal cord development	biological process	3.88299	0.0205891	40	2	3	869	17410	21517
positive regulation of skeletal muscle tissue regeneration	biological process	3.88299	0.0205891	40	2	3	869	17410	43415
T-helper 1 cell differentiation	biological process	3.88299	0.0205891	40	2	3	869	17410	45063
icosanoid binding	molecular function	3.88299	0.0205891	40	2	3	869	17410	50542
nucleoside diphosphate biosynthetic process	biological process	3.88299	0.0205891	40	2	3	869	17410	9133
microtubule plus-end	cellular component	3.88299	0.0205891	40	2	3	869	17410	35371
leukotriene biosynthetic process	biological process	3.88299	0.0205891	40	2	3	869	17410	19370
lipoxin metabolic process	biological process	3.88299	0.0205891	40	2	3	869	17410	2001300
azurophil granule	cellular component	3.88299	0.0205891	40	2	3	869	17410	42582
primary lysosome	cellular component	3.88299	0.0205891	40	2	3	869	17410	5766
immunoglobulin receptor binding	molecular function	3.88299	0.0205891	40	2	3	869	17410	34987
regulation of CD4-positive, alpha-beta T cell proliferation	biological process	3.88299	0.0205891	40	2	3	869	17410	2000561
regulation of natural killer cell proliferation	biological process	3.88299	0.0205891	40	2	3	869	17410	32817
positive regulation of cholesterol storage	biological process	3.88299	0.0205891	40	2	3	869	17410	10886
sugar-phosphatase activity	molecular function	3.88299	0.0205891	40	2	3	869	17410	50308
regulation of memory T cell differentiation	biological process	3.88299	0.0205891	40	2	3	869	17410	43380
negative regulation of T-helper 2 cell differentiation	biological process	3.88299	0.0205891	40	2	3	869	17410	45629
response to dopamine	biological process	3.88299	0.0205891	40	2	3	869	17410	1903350
cellular response to dopamine	biological process	3.88299	0.0205891	40	2	3	869	17410	1903351
positive regulation of flagellated sperm motility	biological process	3.88299	0.0205891	40	2	3	869	17410	1902093
positive regulation of cilium-dependent cell motility	biological process	3.88299	0.0205891	40	2	3	869	17410	2000155
cardiac neural crest cell development involved in heart development	biological process	3.88299	0.0205891	40	2	3	869	17410	61308
multicellular organismal iron ion homeostasis	biological process	3.88299	0.0205891	40	2	3	869	17410	60586
iron import into cell	biological process	3.88299	0.0205891	40	2	3	869	17410	33212
regulation of hypersensitivity	biological process	3.88299	0.0205891	40	2	3	869	17410	2883
zymogen binding	molecular function	3.88299	0.0205891	40	2	3	869	17410	35375
DNA topological change	biological process	3.88299	0.0205891	40	2	3	869	17410	6265
supercoiled DNA binding	molecular function	3.88299	0.0205891	40	2	3	869	17410	97100
glutathione transport	biological process	3.88299	0.0205891	40	2	3	869	17410	34635
tripeptide transport	biological process	3.88299	0.0205891	40	2	3	869	17410	42939
germinal vesicle	cellular component	3.88299	0.0205891	40	2	3	869	17410	42585
phosphatidyl phospholipase B activity	molecular function	3.88299	0.0205891	40	2	3	869	17410	102545
regulation of DNA duplex unwinding	biological process	3.88299	0.0205891	40	2	3	869	17410	1905462
alanine transmembrane transporter activity	molecular function	3.88299	0.0205891	40	2	3	869	17410	22858
carboxylic acid metabolic process	biological process	3.87883	0.0206751	7.01357	31	411	840	17002	19752
response to leukemia inhibitory factor	biological process	3.87043	0.0208493	11.1111	8	64	863	17349	1990823
negative regulation of secretion by cell	biological process	3.87043	0.0208493	11.1111	8	64	863	17349	1903531
regulation of dendrite development	biological process	3.85436	0.0211872	13.0435	6	40	865	17373	50773
cellular response to acid chemical	biological process	3.85436	0.0211872	13.0435	6	40	865	17373	71229
regulation of cellular biosynthetic process	biological process	3.8499	0.0212818	5.63683	131	2193	740	15220	31326
stress fiber	cellular component	3.84315	0.0214259	14.7059	5	29	866	17384	1725
contractile actin filament bundle	cellular component	3.84315	0.0214259	14.7059	5	29	866	17384	97517
eye morphogenesis	biological process	3.84315	0.0214259	14.7059	5	29	866	17384	48592
cysteine-type endopeptidase inhibitor activity	molecular function	3.84315	0.0214259	14.7059	5	29	866	17384	4869
amino acid transmembrane transporter activity	molecular function	3.84315	0.0214259	14.7059	5	29	866	17384	15171
clathrin-coated pit	cellular component	3.84315	0.0214259	14.7059	5	29	866	17384	5905
myeloid cell development	biological process	3.84315	0.0214259	14.7059	5	29	866	17384	61515
positive regulation of tumor necrosis factor production	biological process	3.83896	0.0215159	11.8644	7	52	864	17361	32760
response to UV-A	biological process	3.83821	0.0215322	23.0769	3	10	868	17403	70141
negative regulation of metaphase/anaphase transition of cell cycle	biological process	3.83821	0.0215322	23.0769	3	10	868	17403	1902100
negative regulation of chromosome separation	biological process	3.83821	0.0215322	23.0769	3	10	868	17403	1905819
negative regulation of chromosome segregation	biological process	3.83821	0.0215322	23.0769	3	10	868	17403	51985
regulation of myoblast fusion	biological process	3.83821	0.0215322	23.0769	3	10	868	17403	1901739
cytoplasmic vesicle	cellular component	3.83395	0.021624	6.40523	49	716	822	16697	31410
catabolic process	biological process	3.82884	0.0217349	6.25	57	855	814	16558	9056
homotypic cell-cell adhesion	biological process	3.81802	0.0219712	17.3913	4	19	867	17394	34109
neutrophil chemotaxis	biological process	3.81802	0.0219712	17.3913	4	19	867	17394	30593
positive regulation of leukocyte mediated cytotoxicity	biological process	3.81802	0.0219712	17.3913	4	19	867	17394	1912
solute:sodium symporter activity	molecular function	3.81802	0.0219712	17.3913	4	19	867	17394	15370
positive regulation of ERK1 and ERK2 cascade	biological process	3.8133	0.0220752	9.90099	10	91	861	17322	70374
enzyme activator activity	molecular function	3.80457	0.0222687	8	18	207	853	17206	8047
negative regulation of cell communication	biological process	3.80353	0.022292	6.35118	51	752	820	16661	10648
organic substance catabolic process	biological process	3.80353	0.022292	6.35118	51	752	820	16661	1901575
regulation of cellular catabolic process	biological process	3.79581	0.0224646	6.96629	31	414	840	16999	31329
regulation of ossification	biological process	3.79203	0.0225498	10.3448	9	78	862	17335	30278
adenyl ribonucleotide binding	molecular function	3.78945	0.022608	5.93842	81	1283	790	16130	32559
cellular response to external stimulus	biological process	3.77645	0.0229039	8.64198	14	148	857	17265	71496
small molecule binding	molecular function	3.76365	0.023199	5.68513	117	1941	754	15472	36094
negative regulation of signaling	biological process	3.76318	0.0232098	6.3354	51	754	820	16659	23057
ceramide metabolic process	biological process	3.75753	0.0233414	12.766	6	41	865	17372	6672
positive regulation of cation transmembrane transport	biological process	3.75539	0.0233914	11.6667	7	53	864	17360	1904064
negative regulation of extrinsic apoptotic signaling pathway	biological process	3.75539	0.0233914	11.6667	7	53	864	17360	2001237
mitotic spindle	cellular component	3.75539	0.0233914	11.6667	7	53	864	17360	72686
intercellular bridge	cellular component	3.75539	0.0233914	11.6667	7	53	864	17360	45171
vesicle organization	biological process	3.75203	0.0234701	9.80392	10	92	861	17321	16050
adenyl nucleotide binding	molecular function	3.74304	0.0236821	5.92538	81	1286	790	16127	30554
protein kinase activity	molecular function	3.73087	0.023972	7.14286	27	351	844	17062	4672
cellular amino acid biosynthetic process	biological process	3.72777	0.0240464	14.2857	5	30	866	17383	8652
stress-activated MAPK cascade	biological process	3.72777	0.0240464	14.2857	5	30	866	17383	51403
granulocyte migration	biological process	3.72777	0.0240464	14.2857	5	30	866	17383	97530
positive regulation of cytokine production involved in immune response	biological process	3.72777	0.0240464	14.2857	5	30	866	17383	2720
response to dsRNA	biological process	3.72777	0.0240464	14.2857	5	30	866	17383	43331
actin filament binding	molecular function	3.72206	0.024184	10.8108	8	66	863	17347	51015
regulation of protein kinase B signaling	biological process	3.69178	0.0249276	9.70874	10	93	861	17320	51896
positive regulation of immune response	biological process	3.68479	0.0251024	7.66284	20	241	851	17172	50778
actin cytoskeleton organization	biological process	3.68333	0.025139	8.53659	14	150	857	17263	30036
positive regulation of protein-containing complex assembly	biological process	3.68129	0.0251904	9.32203	11	107	860	17306	31334
regulation of fatty acid metabolic process	biological process	3.67393	0.0253765	11.4754	7	54	864	17359	19217
actin filament-based process	biological process	3.6735	0.0253875	8.33333	15	165	856	17248	30029
regulation of reactive oxygen species biosynthetic process	biological process	3.67309	0.0253979	16.6667	4	20	867	17393	1903426
cellular response to retinoic acid	biological process	3.67309	0.0253979	16.6667	4	20	867	17393	71300
regulation of transforming growth factor beta production	biological process	3.67309	0.0253979	16.6667	4	20	867	17393	71634
positive regulation of erythrocyte differentiation	biological process	3.67309	0.0253979	16.6667	4	20	867	17393	45648
protein phosphatase regulator activity	molecular function	3.67309	0.0253979	16.6667	4	20	867	17393	19888
positive regulation of gene silencing by miRNA	biological process	3.67309	0.0253979	16.6667	4	20	867	17393	2000637
cation binding	molecular function	3.66816	0.0255234	5.48173	165	2845	706	14568	43169
ATP binding	molecular function	3.6662	0.0255735	5.92204	79	1255	792	16158	5524
transcription cis-regulatory region binding	molecular function	3.66534	0.0255954	7.7551	19	226	852	17187	976
regulation of viral genome replication	biological process	3.6637	0.0256376	12.5	6	42	865	17371	45069
secretory granule membrane	cellular component	3.6637	0.0256376	12.5	6	42	865	17371	30667
protein kinase complex	cellular component	3.6637	0.0256376	12.5	6	42	865	17371	1902911
cell maturation	biological process	3.66051	0.0257193	10.1124	9	80	862	17333	48469
signal transduction	biological process	3.65327	0.0259063	5.44073	179	3111	692	14302	7165
protein localization to nucleus	biological process	3.65027	0.0259841	10.6667	8	67	863	17346	34504
bounding membrane of organelle	cellular component	3.64408	0.0261455	6.28853	51	760	820	16653	98588
positive regulation of cell projection organization	biological process	3.6376	0.0263154	8.48485	14	151	857	17262	31346
microtubule cytoskeleton organization	biological process	3.63743	0.02632	7.98122	17	196	854	17217	226
regulation of chemotaxis	biological process	3.63552	0.0263701	8.95522	12	122	859	17291	50920
positive regulation of protein serine/threonine kinase activity	biological process	3.63552	0.0263701	8.95522	12	122	859	17291	71902
response to axon injury	biological process	3.63238	0.0264532	21.4286	3	11	868	17402	48678
myeloid leukocyte mediated immunity	biological process	3.63238	0.0264532	21.4286	3	11	868	17402	2444
nuclear receptor activity	molecular function	3.63238	0.0264532	21.4286	3	11	868	17402	4879
maternal process involved in female pregnancy	biological process	3.63238	0.0264532	21.4286	3	11	868	17402	60135
ligand-activated transcription factor activity	molecular function	3.63238	0.0264532	21.4286	3	11	868	17402	98531
pyrimidine-containing compound transmembrane transport	biological process	3.63238	0.0264532	21.4286	3	11	868	17402	72531
bicarbonate transport	biological process	3.63238	0.0264532	21.4286	3	11	868	17402	15701
regulation of endocytic recycling	biological process	3.63238	0.0264532	21.4286	3	11	868	17402	2001135
detection of biotic stimulus	biological process	3.63238	0.0264532	21.4286	3	11	868	17402	9595
positive regulation of bone resorption	biological process	3.63238	0.0264532	21.4286	3	11	868	17402	45780
pattern recognition receptor activity	molecular function	3.63238	0.0264532	21.4286	3	11	868	17402	38187
response to UV-B	biological process	3.63238	0.0264532	21.4286	3	11	868	17402	10224
response to monoamine	biological process	3.63238	0.0264532	21.4286	3	11	868	17402	71867
cellular response to monoamine stimulus	biological process	3.63238	0.0264532	21.4286	3	11	868	17402	71868
response to catecholamine	biological process	3.63238	0.0264532	21.4286	3	11	868	17402	71869
cellular response to catecholamine stimulus	biological process	3.63238	0.0264532	21.4286	3	11	868	17402	71870
extracellular matrix disassembly	biological process	3.63238	0.0264532	21.4286	3	11	868	17402	22617
sphingolipid binding	molecular function	3.63238	0.0264532	21.4286	3	11	868	17402	46625
small GTPase binding	molecular function	3.63061	0.0265	8.12183	16	181	855	17232	31267
RNA polymerase II transcription regulatory region sequence-specific DNA binding	molecular function	3.63011	0.0265132	8.28729	15	166	856	17247	977
regulation of angiogenesis	biological process	3.63011	0.0265132	8.28729	15	166	856	17247	45765
transcription regulatory region nucleic acid binding	molecular function	3.62867	0.0265514	7.72358	19	227	852	17186	1067
phospholipid biosynthetic process	biological process	3.62648	0.0266097	9.2437	11	108	860	17305	8654
actin filament bundle	cellular component	3.61694	0.0268647	13.8889	5	31	866	17382	32432
regulation of cell aging	biological process	3.61694	0.0268647	13.8889	5	31	866	17382	90342
regulation of erythrocyte differentiation	biological process	3.61694	0.0268647	13.8889	5	31	866	17382	45646
regulation of leukocyte mediated cytotoxicity	biological process	3.61694	0.0268647	13.8889	5	31	866	17382	1910
regulation of granulocyte chemotaxis	biological process	3.61694	0.0268647	13.8889	5	31	866	17382	71622
regulation of sister chromatid segregation	biological process	3.61694	0.0268647	13.8889	5	31	866	17382	33045
membrane-bounded organelle	cellular component	3.61302	0.0269704	5.39135	197	3457	674	13956	43227
positive regulation of proteolysis	biological process	3.59808	0.0273761	7.94393	17	197	854	17216	45862
regulation of interleukin-1 production	biological process	3.59453	0.0274737	11.2903	7	55	864	17358	32652
hydrolase activity, acting on carbon-nitrogen (but not peptide) bonds	molecular function	3.59453	0.0274737	11.2903	7	55	864	17358	16810
positive regulation of lymphocyte activation	biological process	3.59241	0.027532	8.43373	14	152	857	17261	51251
cellular response to inorganic substance	biological process	3.57428	0.0280357	9.52381	10	95	861	17318	71241
response to hormone	biological process	3.57383	0.0280481	7.79221	18	213	853	17200	9725
positive regulation of protein polymerization	biological process	3.57272	0.0280793	12.2449	6	43	865	17370	32273
positive regulation of binding	biological process	3.57249	0.0280858	9.16667	11	109	860	17304	51099
negative regulation of signal transduction	biological process	3.56272	0.0283617	6.31579	48	712	823	16701	9968
regulation of vasculature development	biological process	3.54476	0.0288755	8.19672	15	168	856	17245	1901342
cellular metabolic compound salvage	biological process	3.53605	0.0291282	16	4	21	867	17392	43094
positive regulation of fatty acid metabolic process	biological process	3.53605	0.0291282	16	4	21	867	17392	45923
positive regulation of posttranscriptional gene silencing	biological process	3.53605	0.0291282	16	4	21	867	17392	60148
amino acid import	biological process	3.53605	0.0291282	16	4	21	867	17392	43090
transcription elongation factor complex	cellular component	3.53605	0.0291282	16	4	21	867	17392	8023
phosphatidylinositol-3-phosphate binding	molecular function	3.53605	0.0291282	16	4	21	867	17392	32266
negative regulation of lymphocyte mediated immunity	biological process	3.53605	0.0291282	16	4	21	867	17392	2707
regulation of neutrophil chemotaxis	biological process	3.53605	0.0291282	16	4	21	867	17392	90022
natural killer cell activation	biological process	3.53605	0.0291282	16	4	21	867	17392	30101
G2/M transition of mitotic cell cycle	biological process	3.53605	0.0291282	16	4	21	867	17392	86
positive regulation of monooxygenase activity	biological process	3.53605	0.0291282	16	4	21	867	17392	32770
cortical actin cytoskeleton	cellular component	3.53605	0.0291282	16	4	21	867	17392	30864
carboxylic acid biosynthetic process	biological process	3.53493	0.0291608	8.82353	12	124	859	17289	46394
regulation of cation channel activity	biological process	3.5171	0.0296855	11.1111	7	56	864	17357	2001257
protein tyrosine phosphatase activity	molecular function	3.5171	0.0296855	11.1111	7	56	864	17357	4725
peptidase inhibitor activity	molecular function	3.51698	0.0296889	9.43396	10	96	861	17317	30414
positive regulation of leukocyte differentiation	biological process	3.51698	0.0296889	9.43396	10	96	861	17317	1902107
positive regulation of hemopoiesis	biological process	3.51698	0.0296889	9.43396	10	96	861	17317	1903708
response to nutrient levels	biological process	3.51337	0.0297964	8.55263	13	139	858	17274	31667
regulation of epidermal growth factor receptor signaling pathway	biological process	3.51041	0.0298848	13.5135	5	32	866	17381	42058
positive regulation of DNA binding	biological process	3.51041	0.0298848	13.5135	5	32	866	17381	43388
positive regulation of biomineral tissue development	biological process	3.51041	0.0298848	13.5135	5	32	866	17381	70169
heart looping	biological process	3.51041	0.0298848	13.5135	5	32	866	17381	1947
positive regulation of myeloid leukocyte differentiation	biological process	3.51041	0.0298848	13.5135	5	32	866	17381	2763
regulation of chromosome separation	biological process	3.51041	0.0298848	13.5135	5	32	866	17381	1905818
positive regulation of synaptic plasticity	biological process	3.50933	0.0299169	33.3333	2	4	869	17409	31915
trans-synaptic signaling by trans-synaptic complex	biological process	3.50933	0.0299169	33.3333	2	4	869	17409	99545
purine deoxyribonucleoside monophosphate metabolic process	biological process	3.50933	0.0299169	33.3333	2	4	869	17409	9170
regulation of phosphate transport	biological process	3.50933	0.0299169	33.3333	2	4	869	17409	10966
negative regulation of natural killer cell activation	biological process	3.50933	0.0299169	33.3333	2	4	869	17409	32815
renal water transport	biological process	3.50933	0.0299169	33.3333	2	4	869	17409	3097
ammonium transmembrane transport	biological process	3.50933	0.0299169	33.3333	2	4	869	17409	72488
cellular water homeostasis	biological process	3.50933	0.0299169	33.3333	2	4	869	17409	9992
intramembranous ossification	biological process	3.50933	0.0299169	33.3333	2	4	869	17409	1957
direct ossification	biological process	3.50933	0.0299169	33.3333	2	4	869	17409	36072
fascia adherens	cellular component	3.50933	0.0299169	33.3333	2	4	869	17409	5916
regulation of glomerular mesangial cell proliferation	biological process	3.50933	0.0299169	33.3333	2	4	869	17409	72124
nucleoside transport	biological process	3.50933	0.0299169	33.3333	2	4	869	17409	15858
regulation of osteoclast development	biological process	3.50933	0.0299169	33.3333	2	4	869	17409	2001204
calcium-dependent cysteine-type endopeptidase activity	molecular function	3.50933	0.0299169	33.3333	2	4	869	17409	4198
regulation of skeletal muscle tissue regeneration	biological process	3.50933	0.0299169	33.3333	2	4	869	17409	43416
self proteolysis	biological process	3.50933	0.0299169	33.3333	2	4	869	17409	97264
positive regulation of interleukin-5 production	biological process	3.50933	0.0299169	33.3333	2	4	869	17409	32754
positive regulation of intracellular steroid hormone receptor signaling pathway	biological process	3.50933	0.0299169	33.3333	2	4	869	17409	33145
positive regulation of intracellular estrogen receptor signaling pathway	biological process	3.50933	0.0299169	33.3333	2	4	869	17409	33148
cytidylyltransferase activity	molecular function	3.50933	0.0299169	33.3333	2	4	869	17409	70567
monoacylglycerol biosynthetic process	biological process	3.50933	0.0299169	33.3333	2	4	869	17409	6640
retinoid X receptor binding	molecular function	3.50933	0.0299169	33.3333	2	4	869	17409	46965
regulation of calcidiol 1-monooxygenase activity	biological process	3.50933	0.0299169	33.3333	2	4	869	17409	60558
negative regulation of alpha-beta T cell proliferation	biological process	3.50933	0.0299169	33.3333	2	4	869	17409	46642
adhesion of symbiont to host	biological process	3.50933	0.0299169	33.3333	2	4	869	17409	44406
positive regulation of endocytic recycling	biological process	3.50933	0.0299169	33.3333	2	4	869	17409	2001137
carbohydrate phosphatase activity	molecular function	3.50933	0.0299169	33.3333	2	4	869	17409	19203
positive regulation of cilium movement	biological process	3.50933	0.0299169	33.3333	2	4	869	17409	3353
response to magnesium ion	biological process	3.50933	0.0299169	33.3333	2	4	869	17409	32026
zonula adherens	cellular component	3.50933	0.0299169	33.3333	2	4	869	17409	5915
cadmium ion transport	biological process	3.50933	0.0299169	33.3333	2	4	869	17409	15691
manganese ion transmembrane transporter activity	molecular function	3.50933	0.0299169	33.3333	2	4	869	17409	5384
cadmium ion transmembrane transport	biological process	3.50933	0.0299169	33.3333	2	4	869	17409	70574
regulation of inositol phosphate biosynthetic process	biological process	3.50933	0.0299169	33.3333	2	4	869	17409	10919
phosphatidylinositol 3-kinase activity	molecular function	3.50933	0.0299169	33.3333	2	4	869	17409	35004
phosphatidylinositol-4,5-bisphosphate 3-kinase activity	molecular function	3.50933	0.0299169	33.3333	2	4	869	17409	46934
phosphatidylinositol bisphosphate kinase activity	molecular function	3.50933	0.0299169	33.3333	2	4	869	17409	52813
T-helper 17 cell lineage commitment	biological process	3.50933	0.0299169	33.3333	2	4	869	17409	72540
retromer complex binding	molecular function	3.50933	0.0299169	33.3333	2	4	869	17409	1905394
protein domain specific binding	molecular function	3.50054	0.0301811	6.99482	27	359	844	17054	19904
positive regulation of cellular catabolic process	biological process	3.49976	0.0302047	7.72532	18	215	853	17198	31331
glycosaminoglycan metabolic process	biological process	3.48449	0.0306694	12	6	44	865	17369	30203
positive regulation of chemokine production	biological process	3.48449	0.0306694	12	6	44	865	17369	32722
response to amino acid	biological process	3.48449	0.0306694	12	6	44	865	17369	43200
cholesterol homeostasis	biological process	3.48449	0.0306694	12	6	44	865	17369	42632
regulation of nervous system development	biological process	3.46323	0.0313283	7.69231	18	216	853	17197	51960
positive regulation of smooth muscle contraction	biological process	3.44447	0.0319216	20	3	12	868	17401	45987
acylglycerol homeostasis	biological process	3.44447	0.0319216	20	3	12	868	17401	55090
triglyceride homeostasis	biological process	3.44447	0.0319216	20	3	12	868	17401	70328
negative regulation of cellular senescence	biological process	3.44447	0.0319216	20	3	12	868	17401	2000773
negative regulation of response to biotic stimulus	biological process	3.44157	0.0320143	10.9375	7	57	864	17356	2832
symporter activity	molecular function	3.44157	0.0320143	10.9375	7	57	864	17356	15293
response to extracellular stimulus	biological process	3.41687	0.0328149	8.23529	14	156	857	17257	9991
positive regulation of ion transport	biological process	3.41531	0.0328662	8.94309	11	112	860	17301	43270
negative regulation of epithelial cell proliferation	biological process	3.41187	0.0329795	9.67742	9	84	862	17329	50680
digestive system process	biological process	3.40791	0.0331103	13.1579	5	33	866	17380	22600
regulation of B cell proliferation	biological process	3.40791	0.0331103	13.1579	5	33	866	17380	30888
cytoplasmic side of membrane	cellular component	3.40791	0.0331103	13.1579	5	33	866	17380	98562
positive regulation of biomineralization	biological process	3.40791	0.0331103	13.1579	5	33	866	17380	110151
stress-activated protein kinase signaling cascade	biological process	3.40791	0.0331103	13.1579	5	33	866	17380	31098
negative regulation of tumor necrosis factor production	biological process	3.40791	0.0331103	13.1579	5	33	866	17380	32720
regulation of tyrosine phosphorylation of STAT protein	biological process	3.40791	0.0331103	13.1579	5	33	866	17380	42509
spindle assembly	biological process	3.40791	0.0331103	13.1579	5	33	866	17380	51225
protein import into nucleus	biological process	3.40791	0.0331103	13.1579	5	33	866	17380	6606
growth	biological process	3.40709	0.0331374	7.76256	17	202	854	17211	40007
regulation of nitric oxide biosynthetic process	biological process	3.40623	0.0331659	15.3846	4	22	867	17391	45428
regulation of bone resorption	biological process	3.40623	0.0331659	15.3846	4	22	867	17391	45124
glycerolipid catabolic process	biological process	3.40623	0.0331659	15.3846	4	22	867	17391	46503
cell cycle G2/M phase transition	biological process	3.40623	0.0331659	15.3846	4	22	867	17391	44839
endomembrane system	cellular component	3.40623	0.0331659	15.3846	4	22	867	17391	12505
positive regulation of NIK/NF-kappaB signaling	biological process	3.39887	0.0334109	11.7647	6	45	865	17368	1901224
sterol homeostasis	biological process	3.39887	0.0334109	11.7647	6	45	865	17368	55092
dicarboxylic acid transport	biological process	3.39887	0.0334109	11.7647	6	45	865	17368	6835
regulation of chromosome segregation	biological process	3.39887	0.0334109	11.7647	6	45	865	17368	51983
multi-organism process	biological process	3.39887	0.0334109	11.7647	6	45	865	17368	51704
side of membrane	cellular component	3.38912	0.0337382	8.63309	12	127	859	17286	98552
acyltransferase activity	molecular function	3.38912	0.0337382	8.63309	12	127	859	17286	16746
regulation of muscle contraction	biological process	3.37801	0.0341153	10.1266	8	71	863	17342	6937
positive regulation of DNA-binding transcription factor activity	biological process	3.37663	0.0341625	8.3871	13	142	858	17271	51091
cellular component organization	biological process	3.36078	0.0347082	5.49748	142	2441	729	14972	16043
epithelial cell development	biological process	3.35254	0.0349954	9.57447	9	85	862	17328	2064
regulation of peptide secretion	biological process	3.35068	0.0350604	9.17431	10	99	861	17314	2791
positive regulation of hydrolase activity	biological process	3.34406	0.0352934	7.21311	22	283	849	17130	51345
cellular response to lipid	biological process	3.33216	0.0357158	8.13953	14	158	857	17255	71396
integrin-mediated signaling pathway	biological process	3.31577	0.0363061	11.5385	6	46	865	17367	7229
positive regulation of reproductive process	biological process	3.31577	0.0363061	11.5385	6	46	865	17367	2000243
non-membrane-bounded organelle	cellular component	3.31033	0.036504	5.74788	88	1443	783	15970	43228
intracellular non-membrane-bounded organelle	cellular component	3.31033	0.036504	5.74788	88	1443	783	15970	43232
regulation of cellular pH	biological process	3.30924	0.0365441	12.8205	5	34	866	17379	30641
regulation of tissue remodeling	biological process	3.30924	0.0365441	12.8205	5	34	866	17379	34103
import into nucleus	biological process	3.30924	0.0365441	12.8205	5	34	866	17379	51170
microtubule motor activity	molecular function	3.30924	0.0365441	12.8205	5	34	866	17379	3777
perinuclear region of cytoplasm	cellular component	3.30875	0.0365619	6.87023	27	366	844	17047	48471
programmed cell death	biological process	3.29861	0.0369344	7.03812	24	317	847	17096	12501
organelle organization	biological process	3.29781	0.0369641	5.89722	70	1117	801	16296	6996
positive regulation of neurogenesis	biological process	3.29705	0.0369921	9.09091	10	100	861	17313	50769
positive regulation of canonical Wnt signaling pathway	biological process	3.296	0.0370309	10.6061	7	59	864	17354	90263
negative regulation of immune effector process	biological process	3.296	0.0370309	10.6061	7	59	864	17354	2698
regulation of osteoblast differentiation	biological process	3.29429	0.0370944	9.47368	9	86	862	17327	45667
secretion by cell	biological process	3.29054	0.0372336	8.09249	14	159	857	17254	32940
negative regulation of intracellular signal transduction	biological process	3.28969	0.0372655	7.09877	23	301	848	17112	1902532
brush border membrane	cellular component	3.28305	0.0375135	14.8148	4	23	867	17390	31526
purinergic nucleotide receptor signaling pathway	biological process	3.28305	0.0375135	14.8148	4	23	867	17390	35590
columnar/cuboidal epithelial cell development	biological process	3.28305	0.0375135	14.8148	4	23	867	17390	2066
response to amino acid starvation	biological process	3.28305	0.0375135	14.8148	4	23	867	17390	1990928
cellular response to amino acid starvation	biological process	3.28305	0.0375135	14.8148	4	23	867	17390	34198
endothelial cell proliferation	biological process	3.27197	0.0379316	18.75	3	13	868	17400	1935
positive regulation of stem cell proliferation	biological process	3.27197	0.0379316	18.75	3	13	868	17400	2000648
ankyrin binding	molecular function	3.27197	0.0379316	18.75	3	13	868	17400	30506
establishment of mitochondrion localization	biological process	3.27197	0.0379316	18.75	3	13	868	17400	51654
platelet aggregation	biological process	3.27197	0.0379316	18.75	3	13	868	17400	70527
positive regulation of activated T cell proliferation	biological process	3.27197	0.0379316	18.75	3	13	868	17400	42104
superoxide metabolic process	biological process	3.27197	0.0379316	18.75	3	13	868	17400	6801
negative regulation of purine nucleotide metabolic process	biological process	3.27197	0.0379316	18.75	3	13	868	17400	1900543
negative regulation of nucleotide metabolic process	biological process	3.27197	0.0379316	18.75	3	13	868	17400	45980
regulation of regulatory T cell differentiation	biological process	3.27197	0.0379316	18.75	3	13	868	17400	45589
cellular response to fibroblast growth factor stimulus	biological process	3.27197	0.0379316	18.75	3	13	868	17400	44344
response to fibroblast growth factor	biological process	3.27197	0.0379316	18.75	3	13	868	17400	71774
inflammatory response to antigenic stimulus	biological process	3.27197	0.0379316	18.75	3	13	868	17400	2437
morphogenesis of an epithelium	biological process	3.26092	0.0383532	7.62332	17	206	854	17207	2009
secretion	biological process	3.25111	0.0387312	7.5	18	222	853	17191	46903
early endosome membrane	cellular component	3.25026	0.0387643	9.87654	8	73	863	17340	31901
organic acid biosynthetic process	biological process	3.24918	0.0388062	8.4507	12	130	859	17283	16053
cis-regulatory region sequence-specific DNA binding	molecular function	3.24497	0.0389697	8.22785	13	145	858	17268	987
regulation of fat cell differentiation	biological process	3.2371	0.0392777	9.375	9	87	862	17326	45598
caveola	cellular component	3.23507	0.0393573	11.3208	6	47	865	17366	5901
aminoglycan metabolic process	biological process	3.23507	0.0393573	11.3208	6	47	865	17366	6022
positive regulation of JNK cascade	biological process	3.23507	0.0393573	11.3208	6	47	865	17366	46330
negative regulation of ion transport	biological process	3.23507	0.0393573	11.3208	6	47	865	17366	43271
monosaccharide binding	molecular function	3.23507	0.0393573	11.3208	6	47	865	17366	48029
positive regulation of MAP kinase activity	biological process	3.22583	0.0397226	10.4478	7	60	864	17353	43406
regulation of ERBB signaling pathway	biological process	3.21417	0.0401887	12.5	5	35	866	17378	1901184
positive regulation of epithelial cell differentiation	biological process	3.21417	0.0401887	12.5	5	35	866	17378	30858
alpha-beta T cell activation	biological process	3.21417	0.0401887	12.5	5	35	866	17378	46631
negative regulation of chromosome organization	biological process	3.21417	0.0401887	12.5	5	35	866	17378	2001251
sequence-specific double-stranded DNA binding	molecular function	3.2133	0.0402235	7.27273	20	255	851	17158	1990837
positive regulation of voltage-gated potassium channel activity	biological process	3.20452	0.0405782	28.5714	2	5	869	17408	1903818
positive regulation of cellular senescence	biological process	3.20452	0.0405782	28.5714	2	5	869	17408	2000774
trans-synaptic signaling, modulating synaptic transmission	biological process	3.20452	0.0405782	28.5714	2	5	869	17408	99550
carbonate dehydratase activity	molecular function	3.20452	0.0405782	28.5714	2	5	869	17408	4089
purine nucleoside catabolic process	biological process	3.20452	0.0405782	28.5714	2	5	869	17408	6152
peptidoglycan binding	molecular function	3.20452	0.0405782	28.5714	2	5	869	17408	42834
one-carbon compound transport	biological process	3.20452	0.0405782	28.5714	2	5	869	17408	19755
epithelial fluid transport	biological process	3.20452	0.0405782	28.5714	2	5	869	17408	42045
metanephric epithelium development	biological process	3.20452	0.0405782	28.5714	2	5	869	17408	72207
endocardial cushion formation	biological process	3.20452	0.0405782	28.5714	2	5	869	17408	3272
bone trabecula formation	biological process	3.20452	0.0405782	28.5714	2	5	869	17408	60346
regulation of transforming growth factor beta1 production	biological process	3.20452	0.0405782	28.5714	2	5	869	17408	32908
branching involved in salivary gland morphogenesis	biological process	3.20452	0.0405782	28.5714	2	5	869	17408	60445
positive regulation of keratinocyte proliferation	biological process	3.20452	0.0405782	28.5714	2	5	869	17408	10838
pyrimidine nucleoside transmembrane transporter activity	molecular function	3.20452	0.0405782	28.5714	2	5	869	17408	15214
dicarboxylic acid transmembrane transporter activity	molecular function	3.20452	0.0405782	28.5714	2	5	869	17408	5310
reelin-mediated signaling pathway	biological process	3.20452	0.0405782	28.5714	2	5	869	17408	38026
negative regulation of activated T cell proliferation	biological process	3.20452	0.0405782	28.5714	2	5	869	17408	46007
regulation of excitatory synapse assembly	biological process	3.20452	0.0405782	28.5714	2	5	869	17408	1904889
lipoprotein particle receptor activity	molecular function	3.20452	0.0405782	28.5714	2	5	869	17408	30228
removal of superoxide radicals	biological process	3.20452	0.0405782	28.5714	2	5	869	17408	19430
regulation of triglyceride catabolic process	biological process	3.20452	0.0405782	28.5714	2	5	869	17408	10896
positive regulation of ubiquitin protein ligase activity	biological process	3.20452	0.0405782	28.5714	2	5	869	17408	1904668
Toll-like receptor binding	molecular function	3.20452	0.0405782	28.5714	2	5	869	17408	35325
actin filament depolymerization	biological process	3.20452	0.0405782	28.5714	2	5	869	17408	30042
vascular endothelial growth factor production	biological process	3.20452	0.0405782	28.5714	2	5	869	17408	10573
regulation of prostaglandin biosynthetic process	biological process	3.20452	0.0405782	28.5714	2	5	869	17408	31392
nodal signaling pathway	biological process	3.20452	0.0405782	28.5714	2	5	869	17408	38092
receptor recycling	biological process	3.20452	0.0405782	28.5714	2	5	869	17408	1881
regulation of vascular associated smooth muscle contraction	biological process	3.20452	0.0405782	28.5714	2	5	869	17408	3056
regulation of flagellated sperm motility	biological process	3.20452	0.0405782	28.5714	2	5	869	17408	1901317
positive regulation of peroxisome proliferator activated receptor signaling pathway	biological process	3.20452	0.0405782	28.5714	2	5	869	17408	35360
multi-organism membrane organization	biological process	3.20452	0.0405782	28.5714	2	5	869	17408	44803
regulation of acute inflammatory response to antigenic stimulus	biological process	3.20452	0.0405782	28.5714	2	5	869	17408	2864
condensed chromosome, centromeric region	cellular component	3.20452	0.0405782	28.5714	2	5	869	17408	779
liver regeneration	biological process	3.20452	0.0405782	28.5714	2	5	869	17408	97421
cellular response to oxidised low-density lipoprotein particle stimulus	biological process	3.20452	0.0405782	28.5714	2	5	869	17408	140052
3'-UTR-mediated mRNA stabilization	biological process	3.20452	0.0405782	28.5714	2	5	869	17408	70935
negative regulation of DNA-dependent DNA replication	biological process	3.20452	0.0405782	28.5714	2	5	869	17408	2000104
mitochondrial transcription	biological process	3.20452	0.0405782	28.5714	2	5	869	17408	6390
oncostatin-M-mediated signaling pathway	biological process	3.20452	0.0405782	28.5714	2	5	869	17408	38165
glucose 6-phosphate metabolic process	biological process	3.20452	0.0405782	28.5714	2	5	869	17408	51156
regulation of dendritic cell antigen processing and presentation	biological process	3.20452	0.0405782	28.5714	2	5	869	17408	2604
marginal zone B cell differentiation	biological process	3.20452	0.0405782	28.5714	2	5	869	17408	2315
embryonic cleavage	biological process	3.20452	0.0405782	28.5714	2	5	869	17408	40016
alanine transport	biological process	3.20452	0.0405782	28.5714	2	5	869	17408	32328
positive regulation of nervous system development	biological process	3.20378	0.0406084	8.39161	12	131	859	17282	51962
regulation of cation transmembrane transport	biological process	3.20218	0.0406736	8.1761	13	146	858	17267	1904062
cellular component disassembly	biological process	3.19238	0.0410739	8.92857	10	102	861	17311	22411
regulation of lipid metabolic process	biological process	3.18996	0.0411737	7.55556	17	208	854	17205	19216
negative regulation of secretion	biological process	3.18834	0.0412401	9.7561	8	74	863	17339	51048
actin cytoskeleton	cellular component	3.18094	0.0415466	9.27835	9	88	862	17325	15629
regulation of nitric oxide metabolic process	biological process	3.16599	0.0421723	14.2857	4	24	867	17389	80164
positive regulation of B cell proliferation	biological process	3.16599	0.0421723	14.2857	4	24	867	17389	30890
regulation of keratinocyte differentiation	biological process	3.16599	0.0421723	14.2857	4	24	867	17389	45616
positive regulation of cell killing	biological process	3.16599	0.0421723	14.2857	4	24	867	17389	31343
negative regulation of adaptive immune response based on somatic recombination of immune receptors built from immunoglobulin superfamily domains	biological process	3.16599	0.0421723	14.2857	4	24	867	17389	2823
fatty acid derivative metabolic process	biological process	3.16599	0.0421723	14.2857	4	24	867	17389	1901568
regulation of lipid storage	biological process	3.16599	0.0421723	14.2857	4	24	867	17389	10883
positive regulation of tyrosine phosphorylation of STAT protein	biological process	3.16599	0.0421723	14.2857	4	24	867	17389	42531
glucose transmembrane transport	biological process	3.16599	0.0421723	14.2857	4	24	867	17389	1904659
regulation of protein secretion	biological process	3.159	0.0424684	8.33333	12	132	859	17281	50708
regulation of axonogenesis	biological process	3.15734	0.0425388	10.2941	7	61	864	17352	50770
phosphoprotein binding	molecular function	3.15734	0.0425388	10.2941	7	61	864	17352	51219
peptide transport	biological process	3.15669	0.0425665	11.1111	6	48	865	17365	15833
regulation of mitotic nuclear division	biological process	3.15669	0.0425665	11.1111	6	48	865	17365	7088
multicellular organismal reproductive process	biological process	3.14814	0.0429318	7.30769	19	241	852	17172	48609
regulation of cell growth	biological process	3.12964	0.0437337	7.61905	16	194	855	17219	1558
lipid catabolic process	biological process	3.12887	0.0437671	7.9096	14	163	857	17250	16042
blood vessel development	biological process	3.12769	0.0438187	9.63855	8	75	863	17338	1568
peptidyl-serine modification	biological process	3.12579	0.0439023	9.18367	9	89	862	17324	18209
cellular lipid catabolic process	biological process	3.12579	0.0439023	9.18367	9	89	862	17324	44242
sensory organ morphogenesis	biological process	3.12252	0.0440461	12.1951	5	36	866	17377	90596
purine ribonucleoside triphosphate binding	molecular function	3.12195	0.0440711	5.68182	90	1494	781	15919	35639
secretory granule	cellular component	3.12127	0.0441013	8.52713	11	118	860	17295	30141
cell death	biological process	3.11737	0.0442733	6.84932	25	340	846	17073	8219
skeletal muscle fiber development	biological process	3.11286	0.0444737	17.6471	3	14	868	17399	48741
modulation by host of viral process	biological process	3.11286	0.0444737	17.6471	3	14	868	17399	44788
negative regulation of cation channel activity	biological process	3.11286	0.0444737	17.6471	3	14	868	17399	2001258
nucleoside catabolic process	biological process	3.11286	0.0444737	17.6471	3	14	868	17399	9164
cell differentiation involved in embryonic placenta development	biological process	3.11286	0.0444737	17.6471	3	14	868	17399	60706
lipopolysaccharide binding	molecular function	3.11286	0.0444737	17.6471	3	14	868	17399	1530
nucleotide salvage	biological process	3.11286	0.0444737	17.6471	3	14	868	17399	43173
sphingolipid catabolic process	biological process	3.11286	0.0444737	17.6471	3	14	868	17399	30149
regulation of macrophage chemotaxis	biological process	3.11286	0.0444737	17.6471	3	14	868	17399	10758
germ cell nucleus	cellular component	3.11286	0.0444737	17.6471	3	14	868	17399	43073
alpha-beta T cell activation involved in immune response	biological process	3.11286	0.0444737	17.6471	3	14	868	17399	2287
alpha-beta T cell differentiation involved in immune response	biological process	3.11286	0.0444737	17.6471	3	14	868	17399	2293
CD4-positive, alpha-beta T cell differentiation involved in immune response	biological process	3.11286	0.0444737	17.6471	3	14	868	17399	2294
T-helper cell differentiation	biological process	3.11286	0.0444737	17.6471	3	14	868	17399	42093
cellular response to interleukin-4	biological process	3.11286	0.0444737	17.6471	3	14	868	17399	71353
regulation of ubiquitin protein ligase activity	biological process	3.11286	0.0444737	17.6471	3	14	868	17399	1904666
positive regulation of cyclin-dependent protein serine/threonine kinase activity	biological process	3.11286	0.0444737	17.6471	3	14	868	17399	45737
protein depolymerization	biological process	3.11286	0.0444737	17.6471	3	14	868	17399	51261
regulation of cell cycle	biological process	3.09755	0.0451596	6.31068	39	579	832	16834	51726
regulation of transmembrane transporter activity	biological process	3.09106	0.0454536	8.77193	10	104	861	17309	22898
positive regulation of production of molecular mediator of immune response	biological process	3.09046	0.0454811	10.1449	7	62	864	17351	2702
signaling	biological process	3.08962	0.0455191	7.86517	14	164	857	17249	23052
purine ribonucleotide binding	molecular function	3.08179	0.0458769	5.65806	92	1534	779	15879	32555
negative regulation of transmembrane transport	biological process	3.08052	0.0459354	10.9091	6	49	865	17364	34763
cellular component organization or biogenesis	biological process	3.07919	0.0459963	5.44061	142	2468	729	14945	71840
transcription, DNA-templated	biological process	3.07697	0.0460988	8.02469	13	149	858	17264	6351
glycerophospholipid biosynthetic process	biological process	3.07162	0.0463458	9.09091	9	90	862	17323	46474
amide transport	biological process	3.06828	0.0465013	9.52381	8	76	863	17337	42886
regulation of vascular associated smooth muscle cell proliferation	biological process	3.05458	0.0471423	13.7931	4	25	867	17388	1904705
negative regulation of endothelial cell proliferation	biological process	3.05458	0.0471423	13.7931	4	25	867	17388	1937
neutrophil migration	biological process	3.05458	0.0471423	13.7931	4	25	867	17388	1990266
spindle localization	biological process	3.05458	0.0471423	13.7931	4	25	867	17388	51653
alcohol catabolic process	biological process	3.05458	0.0471423	13.7931	4	25	867	17388	46164
hexose transmembrane transport	biological process	3.05458	0.0471423	13.7931	4	25	867	17388	8645
regulation of apoptotic signaling pathway	biological process	3.05054	0.0473335	7.31707	18	228	853	17185	2001233
positive regulation of cellular component biogenesis	biological process	3.0477	0.0474681	6.98413	22	293	849	17120	44089
carbohydrate metabolic process	biological process	3.0477	0.0474681	6.98413	22	293	849	17120	5975
regulation of innate immune response	biological process	3.04162	0.0477575	8.69565	10	105	861	17308	45088
nucleic acid-templated transcription	biological process	3.03626	0.0480139	7.97546	13	150	858	17263	97659
neurotransmitter transport	biological process	3.03411	0.0481176	11.9048	5	37	866	17376	6836
extrinsic apoptotic signaling pathway	biological process	3.03411	0.0481176	11.9048	5	37	866	17376	97191
phosphoric diester hydrolase activity	molecular function	3.03411	0.0481176	11.9048	5	37	866	17376	8081
regulation of cell killing	biological process	3.03411	0.0481176	11.9048	5	37	866	17376	31341
RNA polymerase II cis-regulatory region sequence-specific DNA binding	molecular function	3.02822	0.0484018	8.16327	12	135	859	17278	978
anchored component of membrane	cellular component	3.02514	0.0485508	10	7	63	864	17350	31225
nucleoside monophosphate metabolic process	biological process	3.02514	0.0485508	10	7	63	864	17350	9123
regulation of production of molecular mediator of immune response	biological process	3.01843	0.0488781	9	9	91	862	17322	2700
positive regulation of vasculature development	biological process	3.01843	0.0488781	9	9	91	862	17322	1904018
positive regulation of angiogenesis	biological process	3.01843	0.0488781	9	9	91	862	17322	45766
regulation of growth	biological process	3.01186	0.0492003	6.77507	25	344	846	17069	40008
negative regulation of cell projection organization	biological process	3.01006	0.0492889	9.41176	8	77	863	17336	31345
skeletal system development	biological process	3.00648	0.0494653	10.7143	6	50	865	17363	1501
cellular response to tumor necrosis factor	biological process	3.00648	0.0494653	10.7143	6	50	865	17363	71356
regulation of leukocyte apoptotic process	biological process	3.00648	0.0494653	10.7143	6	50	865	17363	2000106
chemical homeostasis	biological process	2.99545	0.0500139	6.33803	36	532	835	16881	48878
regulation of RNA metabolic process	biological process	2.99452	0.0500606	5.52326	114	1950	757	15463	51252

## Sheet: Suppl. Table S4B
Full gene lists relating to the subcategories identified from the GO enrichment analysis illustrated in Figure 3 of the up-regulated genes in the E. coli(+) EARLY cows vs E.coli(-) CONT cows, each n = 6
Biological adhesion				Developmental Process				Cellular Process				Locomotion				Immune system process
Gene symbol	Fold change	P (BH)		Gene symbol	Fold change	P (BH)		Gene symbol	Fold change	P (BH)		Gene symbol	Fold change	P (BH)		Gene symbol	Fold change	P (BH)
CDH13	44.2614	0.00799685		DNER	60.1184	0.00318106		CATHL6	209.375	2.32457e-08		CDH13	44.2614	0.00799685		LOC520402	37.8979	1.78408e-05
THY1	24.8541	3.86228e-07		MFAP5	54.3222	0.00212568		DNER	60.1184	0.00318106		LOXL2	24.1777	0.00145831		THY1	24.8541	3.86228e-07
SPP1	21.9641	0.0062423		CTHRC1	49.2393	0.00980184		CTHRC1	49.2393	0.00980184		NEFL	18.7488	0.0117148		PTX3	15.4111	8.97732e-07
FN1	12.2534	0.000295229		ACTA1	46.9505	0.00584195		ACTA1	46.9505	0.00584195		PTK7	14.4431	0.0210921		EPHB2	13.4313	0.034101
ICAM4	11.5283	0.00268485		CDH13	44.2614	0.00799685		CATHL1	45.9021	1.02885e-06		FN1	12.2534	0.000295229		AZU1	11.5159	0.00271647
TNFAIP6	11.0833	3.1151e-08		MGP	40.5532	0.0156228		CDH13	44.2614	0.00799685		AZU1	11.5159	0.00271647		PGLYRP1	10.7352	0.000553292
COL6A3	8.01618	1.48902e-05		KRT17	32.5752	0.0154377		MGP	40.5532	0.0156228		IGFBP6	9.75305	0.00652752		MMP9	9.47229	4.75262e-06
CLDN1	8.00607	0.026727		RPL10L	29.0114	0.0207852		CATHL4	38.3686	3.91208e-06		MMP9	9.47229	4.75262e-06		ADGRG3	7.033	1.36016e-09
BMP7	7.20817	0.0429901		THY1	24.8541	3.86228e-07		ACTBL2	37.9572	0.0110198		PROK2	9.24395	3.46177e-10		CD300LG	5.53195	0.014539
COL3A1	6.80779	0.0215165		LOXL2	24.1777	0.00145831		RPH3A	34.4567	1.29951e-05		DEFB10	8.74359	0.00266558		LTF	5.25362	3.1149e-06
FGG	6.30055	0.044259		SPP1	21.9641	0.0062423		KRT17	32.5752	0.0154377		NR2F2	8.01545	0.0284413		S100A9	3.94993	2.09917e-06
DPT	6.20899	0.030009		HMGA2	19.1688	0.0461288		LRRC52	30.6228	0.0184812		PARVA	5.93919	0.0121565		CD24	3.89471	9.70917e-08
PARVA	5.93919	0.0121565		FLNC	18.9469	0.000482217		RPL10L	29.0114	0.0207852		SLC26A8	5.26197	0.00014742		IL18RAP	3.88655	1.33777e-06
PTPRM	5.42316	0.0154569		NEFL	18.7488	0.0117148		ADAM23	26.0985	0.00100805		FOLR3	5.11671	0.0025732		C5AR1	3.53372	3.8673e-06
RELN	4.63754	0.0244679		MMP8	17.0004	9.65896e-06		THY1	24.8541	3.86228e-07		RELN	4.63754	0.0244679		NFIL3	3.46761	1.1064e-07
ANXA9	4.48318	0.0391578		PTK7	14.4431	0.0210921		LOXL2	24.1777	0.00145831		DEFB7	4.58172	8.18127e-05		IL18R1	3.28678	6.98072e-06
S100A9	3.94993	2.09917e-06		EPHB2	13.4313	0.034101		LRRC26	21.9853	0.0289679		S100A9	3.94993	2.09917e-06		IL2RA	3.26042	2.64294e-06
CD24	3.89471	9.70917e-08		FN1	12.2534	0.000295229		SPP1	21.9641	0.0062423		CD24	3.89471	9.70917e-08		S100A12	3.11304	1.03054e-05
IL1RAP	3.52042	7.81436e-08		SFRP4	11.2421	0.00611899		HBA	20.7779	0.0332422		CXCR2	3.69127	1.32188e-08		OASL	3.01772	0.00225668
DSP	3.42516	0.0442835		ACTL8	10.0774	0.0406589		HMGA2	19.1688	0.0461288		GJA1	3.59839	0.0171721		ALOX5	3.01388	6.61185e-05
LAMB1	3.38021	0.0272497		AQP1	9.79982	0.000234896		FLNC	18.9469	0.000482217		C5AR1	3.53372	3.8673e-06		MPO	2.98938	0.0274941
ITGA3	2.84353	0.0476309		TBX3	9.78449	0.00412817		NEFL	18.7488	0.0117148		CXCR1	3.25859	4.81381e-06		DCSTAMP	2.91833	0.000257951
S100A8	2.81618	7.15318e-05		MMP9	9.47229	4.75262e-06		STC2	18.0842	0.0209174		ALOX5	3.01388	6.61185e-05		C5AR2	2.82013	1.00254e-05
ICAM3	2.78904	1.00113e-06		PROK2	9.24395	3.46177e-10		MMP8	17.0004	9.65896e-06		FSTL1	2.96876	0.00475246		S100A8	2.81618	7.15318e-05
EGFR	2.71064	0.047685		NINJ2	8.97035	0.00257995		RNASE2	15.7608	0.00109175		TWIST1	2.85977	0.0446547		ARG2	2.79893	5.31303e-06
CDK5R1	2.68484	0.0282595		COL1A1	8.74763	0.0118877		PTX3	15.4111	8.97732e-07		C5AR2	2.82013	1.00254e-05		IL18	2.69043	0.00126023
IL1B	2.67113	3.48836e-05		MMP2	8.5137	0.0319478		PLAT	14.5292	0.0054537		S100A8	2.81618	7.15318e-05		IL1B	2.67113	3.48836e-05
SCARB1	2.51991	2.62386e-06		COL1A2	8.25849	0.0115545		PTK7	14.4431	0.0210921		CDK5R1	2.68484	0.0282595		PGLYRP4	2.6127	0.0033314
ADAM8	2.39515	3.64663e-05		NR2F2	8.01545	0.0284413		LOC112448555	14.4049	0.0282329		PTAFR	2.65166	1.95343e-05		IL12B	2.46008	0.00557854
SEMA4D	1.99671	0.000163501		SHROOM4	7.99586	1.97259e-06		CRMP1	14.3192	0.0293501		CCL16	2.5977	2.9242e-06		ADAM8	2.39515	3.64663e-05
LGALS3BP	1.99617	0.00480125		INHBA	7.48243	0.0275201		CHRM3	14.1211	5.45547e-06		SCARB1	2.51991	2.62386e-06		ELANE	2.31155	0.0221172
MYH10	1.97434	0.0380873		BMP7	7.20817	0.0429901		TAS2R3	13.7531	0.0141805		IL12B	2.46008	0.00557854		BCL6	2.29182	0.00836819
RAC2	1.87066	0.000272511		ADGRG3	7.033	1.36016e-09		EPHB2	13.4313	0.034101		ADAM8	2.39515	3.64663e-05		APOBEC3Z1	2.25673	0.00871476
NECTIN2	1.86506	0.0069477		IGFBP3	6.83228	0.0199586		EREG	12.866	6.03258e-05		ELANE	2.31155	0.0221172		XKR8	2.16256	0.00280125
ADGRE5	1.86308	0.000612833		COL3A1	6.80779	0.0215165		FN1	12.2534	0.000295229		DEFB1	2.19513	0.00197694		RSAD2	2.09641	0.0413142
MPZL3	1.86268	0.00317434		SCT	6.4094	0.0152389		UOX	11.6259	0.0206808		DIXDC1	2.02767	0.00176306		HYAL2	2.03634	0.0100465
CD164	1.8227	0.00135439		PAX8	6.20672	0.00976935		ICAM4	11.5283	0.00268485		ARRB2	2.02536	0.00287083		SEMA4A	2.00653	0.000517037
PPARD	1.78389	0.0399166		TGM1	6.19941	0.00060304		AZU1	11.5159	0.00271647		ANXA1	1.9118	0.00354953		TNFSF14	1.98976	0.001179
SLC39A8	1.76999	0.035926		PARVA	5.93919	0.0121565		SFRP4	11.2421	0.00611899		RHOG	1.81583	0.0181362		IL20RB	1.98709	0.0318583
SELL	1.74075	0.00188896		ALPL	5.8817	0.00254813		TNFAIP6	11.0833	3.1151e-08		PPARD	1.78389	0.0399166		MSRB1	1.98467	0.000562184
SLC7A11	1.72426	0.014134		TNC	5.43776	0.0406666		PGLYRP1	10.7352	0.000553292		PREX1	1.75177	0.000894782		TREM1	1.94025	0.00812825
FLOT2	1.69936	0.018099		PTPRM	5.42316	0.0154569		ACTL8	10.0774	0.0406589		HMGB2	1.74849	0.00244497		ANXA1	1.9118	0.00354953
F11R	1.6615	0.00903047		KREMEN1	5.38999	4.47038e-06		LOC783202	10.0428	0.0188328		PHB2	1.69285	0.00895762		MYD88	1.88331	0.000551905
MAEA	1.64331	0.00840945		SLC26A8	5.26197	0.00014742		BHMT	9.87105	0.039247		CNR2	1.66879	0.00991796		CASP3	1.85892	0.00224609
PLEK	1.58459	0.0187884		LTF	5.25362	3.1149e-06		AQP1	9.79982	0.000234896		NRG1	1.66363	0.0287773		CD244	1.76466	0.00159874
PXN	1.55381	0.024056		CPE	5.16735	0.00832579		TBX3	9.78449	0.00412817		DOCK5	1.62209	0.00540387		PREX1	1.75177	0.000894782
CASS4	1.54053	0.0298079		FOLR3	5.11671	0.0025732		IGFBP6	9.75305	0.00652752		PSTPIP2	1.61982	0.0111461		HMGB2	1.74849	0.00244497
CD44	1.51237	0.0165007		COL4A2	4.86293	0.0317046		MMP9	9.47229	4.75262e-06		ASPM	1.60742	0.0162821		OSM	1.72232	0.0352991
				RELN	4.63754	0.0244679		PROK2	9.24395	3.46177e-10		FUT7	1.56677	0.0116826		FAS	1.70086	0.00268077
				CAPN3	4.44811	3.48911e-05		COL1A1	8.74763	0.0118877		STRIP2	1.55522	0.0173132		JAML	1.69714	0.00694551
				FGFR2	4.15602	0.0490302		MMP2	8.5137	0.0319478		PAK1	1.52274	0.0154501		SLC11A1	1.69291	0.00691952
				EPOP	4.07148	0.0239639		COL1A2	8.25849	0.0115545		LCP1	1.51485	0.0181089		PHB2	1.69285	0.00895762
				GJA1	3.59839	0.0171721		COL6A3	8.01618	1.48902e-05		CD44	1.51237	0.0165007		HSH2D	1.68883	0.00313942
				YAP1	3.51955	0.0144015		NR2F2	8.01545	0.0284413						CNR2	1.66879	0.00991796
				TRIM10	3.49778	0.00101879		CLDN1	8.00607	0.026727						FGL2	1.65115	0.00139467
				VLDLR	3.48008	1.25189e-07		DES	7.95287	0.0437866						PTK2B	1.65076	0.00102333
				NFIL3	3.46761	1.1064e-07		INHBA	7.48243	0.0275201						OTUD7B	1.6466	0.00578885
				DSP	3.42516	0.0442835		MGAT3	7.40275	1.13902e-05						SKAP2	1.62925	0.014
				TENT5C	3.40495	0.000291		LUM	7.36022	0.0198988						FYB1	1.60343	0.00261907
				LAMB1	3.38021	0.0272497		PCOLCE2	7.24024	0.0217032						CCND3	1.59407	0.0138896
				HSPB2	3.31954	0.0345161		BMP7	7.20817	0.0429901						STAT3	1.57221	0.00289374
				IL18R1	3.28678	6.98072e-06		NT5DC2	7.15148	5.83949e-05						FUT7	1.56677	0.0116826
				DGAT2	3.27547	1.45784e-05		ADGRG3	7.033	1.36016e-09						NOTCH2	1.55402	0.00756058
				WHRN	3.20329	0.027382		MAT1A	6.8693	0.0386888						LCP1	1.51485	0.0181089
				EPB42	3.14463	0.000270183		IGFBP3	6.83228	0.0199586						CD44	1.51237	0.0165007
				CRISPLD2	3.11798	7.86336e-06		COL3A1	6.80779	0.0215165						TYROBP	1.50291	0.026427
				MYH11	3.04717	0.0326874		IRS1	6.73206	0.00539172
				EPAS1	3.04368	0.00761787		SCT	6.4094	0.0152389
				MAP1B	3.00159	0.00352074		FGG	6.30055	0.044259
				TMEM119	2.97111	0.0412028		PMP22	6.29207	0.0214458
				FSTL1	2.96876	0.00475246		DPT	6.20899	0.030009
				PADI4	2.96419	1.67879e-06		PAX8	6.20672	0.00976935
				TGFA	2.93537	4.75004e-06		TGM1	6.19941	0.00060304
				DCSTAMP	2.91833	0.000257951		TGM3	6.19898	5.17894e-07
				TWIST1	2.85977	0.0446547		ABCB11	6.08302	0.000509323
				GTSF1	2.82767	0.0476379		FBN1	6.05532	0.00334544
				SPATA6L	2.826	0.024064		LTBP4	6.01914	0.00638377
				S100A8	2.81618	7.15318e-05		PARVA	5.93919	0.0121565
				VDR	2.80336	0.0081768		ALPL	5.8817	0.00254813
				ARG2	2.79893	5.31303e-06		ADORA1	5.71862	0.00160021
				SEMA7A	2.71851	2.52831e-05		TCN1	5.60993	2.29792e-08
				GCNT3	2.71565	0.0242162		BMX	5.60813	1.52566e-06
				DACH1	2.69817	0.000634277		LOC112446467	5.57638	0.0003715
				MICAL2	2.69195	0.000946017		TNC	5.43776	0.0406666
				IL18	2.69043	0.00126023		SLC29A1	5.42854	0.0133786
				CDK5R1	2.68484	0.0282595		PTPRM	5.42316	0.0154569
				CD109	2.57501	0.0228909		KREMEN1	5.38999	4.47038e-06
				GPR4	2.50329	0.0278233		SLC26A8	5.26197	0.00014742
				ACVR1B	2.46644	9.01194e-06		LTF	5.25362	3.1149e-06
				IL12B	2.46008	0.00557854		HEPACAM2	5.17606	1.46667e-07
				NUDT7	2.43903	3.80204e-06		CPE	5.16735	0.00832579
				DDR2	2.41053	0.000486606		FOLR3	5.11671	0.0025732
				ADAM8	2.39515	3.64663e-05		SLC28A3	5.03349	1.05582e-06
				SOCS3	2.37295	7.96289e-05		SLC16A2	4.92199	0.0137418
				CEBPE	2.35345	0.00249779		COL4A2	4.86293	0.0317046
				HEMGN	2.33046	0.0373576		ISYNA1	4.85061	0.0224472
				PROM1	2.29661	0.0196793		HBM	4.84148	0.00316529
				ADAM19	2.29549	9.93181e-06		IL1R2	4.71052	0.0034533
				BCL6	2.29182	0.00836819		LOC510904	4.70972	0.0429633
				TGM2	2.28055	0.0339754		RELN	4.63754	0.0244679
				ESM1	2.24516	0.0267128		UPP1	4.63369	3.05184e-06
				RASGRP4	2.23285	1.04988e-05		ANXA9	4.48318	0.0391578
				CITED2	2.19227	0.00139407		CAPN3	4.44811	3.48911e-05
				IRS2	2.17094	0.00215631		MAPK13	4.4158	0.000239389
				STRADB	2.13791	0.00540974		SMPDL3B	4.39093	0.0488336
				FOSL2	2.10749	5.86148e-05		PLA2G4F	4.33912	0.0173796
				RSAD2	2.09641	0.0413142		DUSP26	4.30986	0.000583643
				CDKN1A	2.09439	0.00579574		FGFR2	4.15602	0.0490302
				GAB2	2.08934	0.000310321		HOGA1	4.12102	0.0407678
				KDM6B	2.07374	0.00204363		EPOP	4.07148	0.0239639
				NAV2	2.07174	0.0282173		CA2	3.9635	0.000473462
				FANCD2	2.06833	0.00289958		S100A9	3.94993	2.09917e-06
				SPATA6	2.06264	0.0232321		DIRAS3	3.93307	0.00233669
				BCL7B	2.03996	0.0219001		PLEK2	3.92803	0.0174956
				HYAL2	2.03634	0.0100465		LOC527385	3.92358	0.0158244
				STEAP4	2.01752	0.0020386		CD24	3.89471	9.70917e-08
				SEMA4A	2.00653	0.000517037		IL18RAP	3.88655	1.33777e-06
				RBM47	1.99731	2.57879e-05		RGS13	3.85504	0.000455048
				SBNO2	1.98429	0.00112647		LOC538435	3.78998	0.0242429
				MAFG	1.94135	0.000116375		GGT1	3.78433	0.000122032
				CLEC5A	1.931	0.00579444		SLC7A10	3.74773	0.00699621
				KLF5	1.9244	0.0140598		CXCR2	3.69127	1.32188e-08
				CEBPB	1.91891	0.00190028		ALAS2	3.65184	0.0022053
				MYD88	1.88331	0.000551905		GJA1	3.59839	0.0171721
				HM13	1.88139	0.0135738		GADD45A	3.55094	4.89616e-07
				LIMK2	1.87287	0.0125001		ARG1	3.55064	0.00111713
				NECTIN2	1.86506	0.0069477		C5AR1	3.53372	3.8673e-06
				TSPAN2	1.86	0.00247802		CAMKK1	3.5234	0.000231831
				CASP3	1.85892	0.00224609		IL1RAP	3.52042	7.81436e-08
				SMPD3	1.85708	0.0456145		YAP1	3.51955	0.0144015
				FBXO5	1.84755	0.0184929		TRIM10	3.49778	0.00101879
				CD164	1.8227	0.00135439		VLDLR	3.48008	1.25189e-07
				PRKRA	1.81405	0.0416916		PTPN5	3.47426	0.000233412
				PPARD	1.78389	0.0399166		NFIL3	3.46761	1.1064e-07
				FGR	1.76418	0.000960627		DSP	3.42516	0.0442835
				PREX1	1.75177	0.000894782		SLC6A2	3.3944	0.00204397
				TBC1D23	1.74499	0.000961835		LAMB1	3.38021	0.0272497
				SLC7A11	1.72426	0.014134		PYCR1	3.3621	0.0109638
				G6PD	1.72087	0.00983432		CDS1	3.32943	0.00684115
				AURKA	1.72063	0.0343326		ETV5	3.32411	0.00485857
				ELL	1.71984	0.000722326		CTTN	3.29034	0.0345298
				ALOX15	1.71193	0.0285956		IL18R1	3.28678	6.98072e-06
				FLOT1	1.70643	0.00190203		DGAT2	3.27547	1.45784e-05
				PLCB1	1.69708	0.0459322		WIPI1	3.27107	0.00014745
				PAPSS2	1.68873	0.00397453		ALOX5AP	3.27021	6.67282e-06
				FOXO3	1.68865	0.00153536		AK4	3.26688	0.00282994
				MAPK3	1.68449	0.0140003		RHAG	3.26569	0.018743
				ACTN1	1.6835	0.00817115		IL2RA	3.26042	2.64294e-06
				CNN2	1.6833	0.00254194		CXCR1	3.25859	4.81381e-06
				RARG	1.68098	0.0165525		RAB20	3.20634	0.000133728
				CMIP	1.67823	0.0114617		WHRN	3.20329	0.027382
				SLC26A6	1.67121	0.00894814		TRPC5	3.20177	0.00163107
				GPCPD1	1.66778	0.00570293		KBTBD7	3.17175	4.10412e-07
				NRG1	1.66363	0.0287773		EPB42	3.14463	0.000270183
				HPGD	1.65913	0.0328963		CRISPLD2	3.11798	7.86336e-06
				CHI3L1	1.65105	0.0239604		S100A12	3.11304	1.03054e-05
				PTK2B	1.65076	0.00102333		OR52B2	3.1001	0.00580723
				TOP2A	1.64706	0.0206801		ABCA13	3.09355	0.00889449
				OTUD7B	1.6466	0.00578885		MYH11	3.04717	0.0326874
				MAEA	1.64331	0.00840945		EPAS1	3.04368	0.00761787
				NIN	1.6249	0.00485642		IL1RL1	3.03247	0.00224394
				SERPINE1	1.62244	0.00295115		ALOX5	3.01388	6.61185e-05
				ASPM	1.60742	0.0162821		MAP1B	3.00159	0.00352074
				TXNIP	1.60732	0.00943881		DYSF	2.98956	1.72794e-05
				GLUL	1.60435	0.0278431		MPO	2.98938	0.0274941
				PRDM1	1.60288	0.00621406		TMEM119	2.97111	0.0412028
				GMNN	1.59901	0.0374567		FSTL1	2.96876	0.00475246
				HIP1R	1.58616	0.0162634		PADI4	2.96419	1.67879e-06
				PLEK	1.58459	0.0187884		IQGAP3	2.94299	0.037154
				ZDHHC7	1.58318	0.00670769		TGFA	2.93537	4.75004e-06
				STAT3	1.57221	0.00289374		DCSTAMP	2.91833	0.000257951
				TNFRSF1A	1.5704	0.0174927		PNPLA2	2.90978	0.0374019
				FUT7	1.56677	0.0116826		SLC1A5	2.90137	0.0203191
				SLC24A3	1.55539	0.0443041		HAL	2.87408	0.00813957
				NOTCH2	1.55402	0.00756058		TARM1	2.87064	1.34451e-05
				TAPT1	1.54555	0.00759607		RND3	2.86489	0.0435865
				SORT1	1.54419	0.0120407		TWIST1	2.85977	0.0446547
				STK40	1.54137	0.005797		NOL3	2.85171	0.0145308
				MCM2	1.53589	0.0397804		ITGA3	2.84353	0.0476309
				RFLNB	1.53136	0.00675015		PLK1	2.83461	0.0226603
				TDRD7	1.52953	0.00459007		GTSF1	2.82767	0.0476379
				ARID4A	1.52541	0.001998		C5AR2	2.82013	1.00254e-05
				PAK1	1.52274	0.0154501		S100A8	2.81618	7.15318e-05
				PLOD3	1.51743	0.0416692		VDR	2.80336	0.0081768
				IL6R	1.51358	0.0142187		ARG2	2.79893	5.31303e-06
				CD44	1.51237	0.0165007		FBLN2	2.79546	0.0472392
								DUSP1	2.7943	4.41709e-06
								ICAM3	2.78904	1.00113e-06
								AMPD3	2.76513	1.80254e-05
								PARD3	2.76173	0.00488904
								RYR1	2.74596	0.00502395
								HP	2.73817	0.0188388
								SEMA7A	2.71851	2.52831e-05
								GCNT3	2.71565	0.0242162
								EGFR	2.71064	0.047685
								LOC527744	2.70425	6.05572e-05
								DACH1	2.69817	0.000634277
								MICAL2	2.69195	0.000946017
								IL18	2.69043	0.00126023
								CDK5R1	2.68484	0.0282595
								WLS	2.67859	4.86717e-05
								IL1B	2.67113	3.48836e-05
								MYBL2	2.67048	0.00699474
								PTAFR	2.65166	1.95343e-05
								SRM	2.63487	0.0144988
								ADGRA3	2.62738	0.0195177
								NFAM1	2.62438	0.00190397
								GPR27	2.62156	0.00399543
								SLC22A14	2.61889	0.0415863
								LPCAT2	2.61875	1.56252e-07
								CDCA3	2.61521	0.0446316
								SERINC2	2.61364	0.00205775
								PGLYRP4	2.6127	0.0033314
								CCR1	2.60698	7.79614e-06
								RAB31	2.60648	0.00011289
								CD109	2.57501	0.0228909
								TMEM198	2.54486	0.0362986
								LOC104968422	2.53493	0.0139933
								SCARB1	2.51991	2.62386e-06
								GPR4	2.50329	0.0278233
								DGKG	2.49066	0.000151407
								PIGR	2.46682	0.0045604
								ACVR1B	2.46644	9.01194e-06
								IFIT3	2.46287	0.000201599
								IL12B	2.46008	0.00557854
								IL17RD	2.45587	0.00114964
								NUDT7	2.43903	3.80204e-06
								ARAP3	2.43444	0.00157169
								APH1B	2.43247	2.77177e-05
								SORL1	2.41695	3.96346e-07
								WDFY3	2.41115	2.44422e-06
								DDR2	2.41053	0.000486606
								PHOSPHO1	2.41006	0.00539513
								SOD2	2.40472	0.000190552
								TMEM159	2.40378	0.000943212
								LNX1	2.39717	0.0118806
								ADAM8	2.39515	3.64663e-05
								IL21R	2.38127	0.0107999
								SOCS3	2.37295	7.96289e-05
								FKBP11	2.36932	1.09637e-05
								UBE2H	2.36464	3.79351e-05
								QPCTL	2.35621	0.0121546
								CEBPE	2.35345	0.00249779
								PDZD3	2.349	0.0107929
								PFKFB3	2.34554	2.2186e-05
								FOXRED1	2.34099	0.000106838
								SYCP1	2.3322	0.0255092
								HEMGN	2.33046	0.0373576
								ASS1	2.32863	0.000344092
								ELANE	2.31155	0.0221172
								SSH2	2.29937	2.32875e-06
								XCR1	2.29682	0.039962
								PROM1	2.29661	0.0196793
								SDS	2.2929	0.000457257
								BCL6	2.29182	0.00836819
								SLCO4C1	2.28859	0.000382089
								ADGRE3	2.28246	0.000304856
								TGM2	2.28055	0.0339754
								RPS6KA2	2.27779	0.00155802
								ISG20	2.2754	0.000956551
								SLCO4A1	2.27534	0.0104104
								FMO2	2.27194	0.0496948
								UBE2G1	2.26226	0.000677629
								ALDOA	2.25957	0.000143443
								APOBEC3Z1	2.25673	0.00871476
								UCP2	2.25378	2.0977e-05
								PRDX5	2.24894	6.06728e-05
								P2RX1	2.24169	0.0154651
								TBXAS1	2.24046	7.97493e-05
								RASGRP4	2.23285	1.04988e-05
								PKM	2.21726	0.00263692
								UBE2C	2.21599	0.00794128
								MOGAT1	2.21235	0.00503466
								DEFB1	2.19513	0.00197694
								CITED2	2.19227	0.00139407
								DHRS9	2.178	0.00113638
								NCF1	2.16929	4.45265e-05
								MAP1LC3A	2.16727	0.00183945
								RAB3D	2.16703	0.000488668
								XKR8	2.16256	0.00280125
								PPP1R3B	2.162	0.000367959
								AGBL3	2.16108	0.00268199
								SLC2A3	2.14167	6.23631e-05
								GPAT3	2.14126	0.00587259
								STRADB	2.13791	0.00540974
								KAT2B	2.13385	0.000104613
								TENM1	2.13235	0.0365037
								EIF4EBP1	2.11981	0.0300172
								CDC20	2.11315	0.0151081
								FOSL2	2.10749	5.86148e-05
								OSCAR	2.10686	0.00453507
								KLHL8	2.10351	0.000412031
								MACROD1	2.10253	0.0354098
								SLC2A9	2.09656	0.000509042
								RSAD2	2.09641	0.0413142
								LITAF	2.09557	5.78854e-05
								CDKN1A	2.09439	0.00579574
								SLC6A9	2.09359	0.00519438
								PLCD1	2.09285	0.011733
								GAB2	2.08934	0.000310321
								IFIT2	2.08223	0.00421315
								KDM6B	2.07374	0.00204363
								NAV2	2.07174	0.0282173
								FANCD2	2.06833	0.00289958
								SPATA6	2.06264	0.0232321
								KIF22	2.05206	0.00770185
								SLC16A3	2.04692	0.00130753
								EHD1	2.04461	9.21983e-05
								CLIC2	2.04175	0.0112145
								BCL7B	2.03996	0.0219001
								HYAL2	2.03634	0.0100465
								DIXDC1	2.02767	0.00176306
								FNTB	2.02541	0.0229427
								ARRB2	2.02536	0.00287083
								LOC574091	2.02208	0.0119405
								KIF2C	2.01872	0.0413471
								NCKAP1	2.01755	0.000816725
								STEAP4	2.01752	0.0020386
								SEMA4A	2.00653	0.000517037
								PDK3	2.00449	0.000879811
								CXCR4	2.0014	0.00167925
								USP32	1.99944	0.000132602
								RBM47	1.99731	2.57879e-05
								SEMA4D	1.99671	0.000163501
								LGALS3BP	1.99617	0.00480125
								SLCO3A1	1.98874	0.0106891
								KIF20A	1.98721	0.0245164
								IL20RB	1.98709	0.0318583
								MSRB1	1.98467	0.000562184
								SBNO2	1.98429	0.00112647
								CCNB2	1.97965	0.0116031
								MYH10	1.97434	0.0380873
								ABHD2	1.97047	9.27065e-05
								ANKFY1	1.96796	0.000133294
								RETN	1.96197	0.0347999
								PRDM5	1.95554	0.0451319
								OR52W1	1.9533	0.00516349
								PTDSS2	1.95194	0.0353993
								MYO6	1.95127	0.0329682
								ABTB2	1.93573	0.00300278
								FBP1	1.93293	0.0258275
								RRAGD	1.93132	0.00533167
								CLEC5A	1.931	0.00579444
								ARSG	1.92895	0.0075714
								KLF5	1.9244	0.0140598
								NT5C3A	1.92384	0.000923687
								CEBPB	1.91891	0.00190028
								LAMC1	1.91542	0.0221728
								FNIP2	1.91403	0.000639215
								XAF1	1.91327	0.000940147
								ANXA1	1.9118	0.00354953
								E2F3	1.90611	0.000475565
								MKRN1	1.90172	0.000631852
								SAG	1.89727	0.0240562
								KCTD12	1.89507	0.00338282
								TRPM6	1.8911	0.0108072
								MYD88	1.88331	0.000551905
								PFKFB4	1.88327	0.00109406
								LIMK2	1.87287	0.0125001
								RAC2	1.87066	0.000272511
								CCR6	1.86893	0.0321689
								AK3	1.86787	0.000550961
								SPAG5	1.86622	0.0398017
								NECTIN2	1.86506	0.0069477
								ZFP36	1.86409	0.0441792
								ADGRE5	1.86308	0.000612833
								AFF2	1.86302	0.0392484
								MPZL3	1.86268	0.00317434
								TSPAN2	1.86	0.00247802
								CASP3	1.85892	0.00224609
								SMPD3	1.85708	0.0456145
								ZDHHC2	1.84987	0.00439338
								BIRC5	1.84874	0.0310013
								FBXO5	1.84755	0.0184929
								SGK1	1.84748	0.0060959
								CAPN1	1.83371	0.0128308
								PRC1	1.83279	0.00818635
								PLAUR	1.83204	0.0122676
								CDC6	1.82331	0.00693993
								CD164	1.8227	0.00135439
								DEF8	1.82223	0.00112584
								PIP5K1B	1.8199	2.5262e-05
								TMEM258	1.81989	0.00205022
								DCK	1.81832	0.00368644
								RNF144B	1.8182	0.000962888
								TMEM33	1.81656	9.22279e-05
								RHOG	1.81583	0.0181362
								TSPO	1.81483	0.0083507
								PRKRA	1.81405	0.0416916
								NIPAL4	1.80322	0.0262402
								EIF4E3	1.80224	0.000804517
								SNX18	1.80145	0.00182058
								MICAL1	1.79724	0.000638347
								CDS2	1.7967	0.000906966
								SLC25A33	1.79567	0.00344767
								BUB1	1.79285	0.0108084
								PMF1	1.79105	0.00313866
								SGO1	1.7881	0.0438758
								KCNJ2	1.78435	0.0152128
								ASIP	1.78398	0.0452837
								PPARD	1.78389	0.0399166
								GK	1.78187	0.00160042
								ATP6V0C	1.77916	0.0436009
								ATXN1	1.77873	0.00417514
								DEDD2	1.77713	0.00670837
								SLC39A8	1.76999	0.035926
								FGR	1.76418	0.000960627
								UBA1	1.75831	0.0057874
								PXK	1.75776	0.00182386
								IFNAR2	1.75431	0.00127841
								TRIB1	1.75197	0.0214026
								PREX1	1.75177	0.000894782
								HDAC11	1.75009	0.00300845
								HMGB2	1.74849	0.00244497
								NFKBIA	1.74807	0.00432486
								LPIN2	1.74388	0.000116441
								ABCA6	1.74159	0.0129195
								SELL	1.74075	0.00188896
								ARHGEF11	1.73997	0.00656623
								GPT2	1.73919	0.0247828
								SLC16A12	1.73641	0.0240275
								RUBCNL	1.73525	0.0185004
								SLC7A11	1.72426	0.014134
								OSM	1.72232	0.0352991
								G6PD	1.72087	0.00983432
								AURKA	1.72063	0.0343326
								ELL	1.71984	0.000722326
								CCNA2	1.71812	0.02446
								PSMC3IP	1.71491	0.0182376
								ALOX15	1.71193	0.0285956
								IL13RA1	1.71054	0.0021824
								ST3GAL3	1.70981	0.0213823
								FLOT1	1.70643	0.00190203
								ELL2	1.70631	0.00657229
								YOD1	1.70292	0.0130918
								FAS	1.70086	0.00268077
								MGC157082	1.7007	0.00542008
								ORAI2	1.69992	0.0108
								FLOT2	1.69936	0.018099
								JAML	1.69714	0.00694551
								PLCB1	1.69708	0.0459322
								SLC11A1	1.69291	0.00691952
								PHB2	1.69285	0.00895762
								NKIRAS1	1.69019	0.0205702
								HSH2D	1.68883	0.00313942
								PAPSS2	1.68873	0.00397453
								FOXO3	1.68865	0.00153536
								MAPK3	1.68449	0.0140003
								ACTN1	1.6835	0.00817115
								CNN2	1.6833	0.00254194
								PPP1R3D	1.68154	0.00243567
								RARG	1.68098	0.0165525
								SMPDL3A	1.68011	0.0104249
								MARCKS	1.67954	0.0278224
								GMIP	1.67767	0.00258166
								IL1RN	1.67748	0.00620682
								SPC24	1.67264	0.0477457
								HERC6	1.67223	0.0084183
								SRGN	1.67196	0.00286916
								SLC16A6	1.67123	0.0101242
								SLC26A6	1.67121	0.00894814
								RHOBTB3	1.6696	0.0469653
								CNR2	1.66879	0.00991796
								IFNAR1	1.66871	0.00609328
								TIRAP	1.66683	0.0427473
								DLC1	1.66603	0.0353879
								SDCBP	1.66177	0.00539801
								ALAD	1.66174	0.033486
								F11R	1.6615	0.00903047
								TMEM127	1.66049	0.0332516
								CCNB1	1.65936	0.0433483
								HPGD	1.65913	0.0328963
								PLA2G4A	1.65819	0.000909963
								SLC13A3	1.65161	0.0377549
								FGL2	1.65115	0.00139467
								CHI3L1	1.65105	0.0239604
								PTK2B	1.65076	0.00102333
								KIF4A	1.64889	0.0178996
								TOP2A	1.64706	0.0206801
								MAEA	1.64331	0.00840945
								GGT5	1.6411	0.0412043
								TRPC6	1.63482	0.0171668
								PTPN22	1.63438	0.00305274
								SRPK2	1.63138	0.00617294
								SKAP2	1.62925	0.014
								TMEM144	1.62811	0.0125443
								RALB	1.62778	0.00622031
								NIN	1.6249	0.00485642
								SERPINE1	1.62244	0.00295115
								DOCK5	1.62209	0.00540387
								PIK3CG	1.62057	0.00468126
								ST8SIA4	1.62039	0.00188628
								PSTPIP2	1.61982	0.0111461
								CD163	1.61877	0.0486248
								ACSL6	1.61762	0.0189614
								ULK1	1.61	0.0263911
								ASPM	1.60742	0.0162821
								TXNIP	1.60732	0.00943881
								ALDH3B1	1.60589	0.0292558
								SPTB	1.6044	0.0278442
								GLUL	1.60435	0.0278431
								PRDM1	1.60288	0.00621406
								SLC13A5	1.60249	0.0229789
								FABP5	1.60128	0.0476784
								HERC5	1.59953	0.00295768
								GMNN	1.59901	0.0374567
								TP53RK	1.5946	0.014539
								CCND3	1.59407	0.0138896
								PLA2G15	1.59324	0.029136
								RNF10	1.59296	0.00104234
								TPMT	1.59246	0.00537864
								STARD9	1.59199	0.0068931
								RBKS	1.59098	0.0478246
								BACH1	1.58965	0.00910111
								MTDH	1.58655	0.00381436
								SLC40A1	1.58652	0.020199
								PCLAF	1.58644	0.0441553
								HIP1R	1.58616	0.0162634
								PLEK	1.58459	0.0187884
								RNF24	1.58399	0.0300673
								C2CD2L	1.58388	0.0325467
								ZDHHC7	1.58318	0.00670769
								LAPTM4B	1.5822	0.0321343
								TKT	1.57827	0.021493
								RGS18	1.57826	0.00958475
								FBXL5	1.57781	0.0101454
								MKI67	1.57545	0.0430849
								SYTL1	1.57362	0.0294765
								SLC6A6	1.57306	0.0120043
								RIDA	1.57288	0.0275453
								STAT3	1.57221	0.00289374
								PRODH	1.57067	0.0232128
								BNIP3L	1.5706	0.0115149
								TNFRSF1A	1.5704	0.0174927
								NDUFV3	1.57031	0.00474998
								TBC1D10B	1.56995	0.0140153
								JAK2	1.56897	0.00540505
								TOP1	1.56888	0.00265659
								FUT7	1.56677	0.0116826
								TMX1	1.5625	0.0329262
								SLC35A5	1.55879	0.00159609
								SLC24A3	1.55539	0.0443041
								STRIP2	1.55522	0.0173132
								NOTCH2	1.55402	0.00756058
								PXN	1.55381	0.024056
								LMTK2	1.55074	0.00440392
								AKAP13	1.55006	0.00280825
								SORT1	1.54419	0.0120407
								NRADD	1.54377	0.0427651
								STK40	1.54137	0.005797
								CASS4	1.54053	0.0298079
								NUDT3	1.54013	0.0122754
								ARHGAP26	1.53932	0.00532122
								PRR5L	1.53804	0.00909219
								ARHGAP10	1.53783	0.0446307
								PARP6	1.53705	0.0471514
								PIK3CD	1.53631	0.00144189
								MCM2	1.53589	0.0397804
								RFLNB	1.53136	0.00675015
								NAIP	1.5306	0.0340002
								TDRD7	1.52953	0.00459007
								CDKN2D	1.52716	0.0061719
								SLC46A3	1.52562	0.00929227
								ARID4A	1.52541	0.001998
								PIP5K1C	1.52414	0.0176923
								PAK1	1.52274	0.0154501
								USP36	1.51995	0.0319347
								MAPK14	1.51882	0.00579064
								PLOD3	1.51743	0.0416692
								ENPP4	1.51519	0.018836
								LCP1	1.51485	0.0181089
								LOC112445649	1.51388	0.0429957
								IL6R	1.51358	0.0142187
								CD44	1.51237	0.0165007
								ST6GALNAC4	1.51195	0.0486326
								EYA3	1.51073	0.024521
								TALDO1	1.51034	0.0228511
								WBP2	1.51024	0.0493776
								AMPD2	1.51022	0.011881
								SLC3A2	1.50978	0.0180784
								IGF2R	1.50903	0.00623819
								NCAPG	1.50685	0.0493406
								SOCS6	1.50556	0.046108
								GABARAP	1.50306	0.0140506
								TYROBP	1.50291	0.026427
								RAB5IF	1.50229	0.0199165
								TIAM1	1.50105	0.00474324
								SLC35E2	1.50081	0.0309144
								VPS39	1.50072	0.0452667
								GNG2	1.5	0.00258242

## Sheet: Suppl. Table S4C
DAVID Bioinformatic Analysis. Functional annotation chart of up-regulated genes in comparison of E. coli(+)EARLY v CONT cows, each n = 6 cows
Category	Term	Count	%	PValue	List Total	Pop Hits	Pop Total	Fold Enrichment	P(BH)	FDR	Genes
GOTERM_MF_DIRECT	GO:0004908~interleukin-1 receptor activity	5	0.478469	1.87238e-05	804	5	18058	22.4602	0.0054923	0.00546734	IL1RL1, IL1R1, IL1R2, IL1RAP, IL18R1
INTERPRO	IPR004074:Interleukin-1 receptor, type I/II	5	0.478469	4.35054e-05	920	6	21859	19.7998	0.00996273	0.00984672	IL1RL1, IL1R1, IL1R2, IL1RAP, IL18R1
INTERPRO	IPR018216:Cathelicidin, conserved site	7	0.669856	9.86839e-07	920	10	21859	16.6318	0.000677959	0.000670064	CATHL6, CATHL5, CATHL4, CATHL3, CATHL2, CATHL1, CAMP
INTERPRO	IPR001894:Cathelicidin	7	0.669856	4.03768e-06	920	12	21859	13.8599	0.00181938	0.00179819	CATHL6, CATHL5, CATHL4, CATHL3, CATHL2, CATHL1, CAMP
INTERPRO	IPR015621:Interleukin-1 receptor family	6	0.574163	8.03718e-05	920	12	21859	11.8799	0.0157758	0.0155921	IL1RL1, IL18RAP, IL1R1, IL1R2, IL1RAP, IL18R1
GOTERM_BP_DIRECT	GO:0018149~peptide cross-linking	8	0.76555	1.76827e-05	849	18	16524	8.65018	0.0130985	0.0130366	TGM1, DSP, COL3A1, ANXA1, EPB42, FN1, TGM3, TGM2
INTERPRO	IPR000157:Toll/interleukin-1 receptor homology (TIR) domain	7	0.669856	0.000381193	920	24	21859	6.92994	0.0476144	0.04706	IL1RL1, IL18RAP, IL1R1, IL1RAP, IL18R1, MYD88, TIRAP
GOTERM_MF_DIRECT	GO:0001530~lipopolysaccharide binding	9	0.861244	0.000147352	804	36	18058	5.61505	0.032375	0.0322278	SCARB1, CATHL6, CATHL5, CATHL4, CATHL2, PTAFR, CATHL1, CAMP, LTF
GOTERM_BP_DIRECT	GO:0042060~wound healing	13	1.24402	3.05477e-06	849	47	16524	5.38335	0.00575483	0.00572764	NOTCH2, YAP1, DSP, SLC11A1, ALOX15, FN1, AQP1, CNN2, PAK1, COL3A1, PTK7, SDC1, PPARD
GOTERM_BP_DIRECT	GO:0061844~antimicrobial humoral immune response mediated by antimicrobial peptide	13	1.24402	3.88447e-06	849	48	16524	5.2712	0.00575483	0.00572764	PGLYRP4, CXCL13, CXCL2, CATHL6, CATHL5, CATHL4, CATHL2, CATHL1, S100A12, PGLYRP1, S100A9, CAMP, LTF
UP_KW_PTM	KW-0873~Pyrrolidone carboxylic acid	12	1.14833	4.96469e-05	419	53	8340	4.50669	0.000769527	0.000670233	COL1A1, COL1A2, CATHL5, DEFB7, CATHL3, CATHL2, CATHL1, FN1, DPT, DEFB10, DEFB4A, PGLYRP1
GOTERM_MF_DIRECT	GO:0002020~protease binding	14	1.33971	1.09297e-05	804	70	18058	4.49204	0.00480905	0.00478719	ITGA3, IL1R1, FN1, COL1A1, COL3A1, COL1A2, SELL, FLOT1, ANXA9, A2M, ATP9A, LOC506828, ELANE, CDK5R1
UP_KW_MOLECULAR_FUNCTION	KW-0044~Antibiotic	14	1.33971	1.43797e-05	408	80	10229	4.38744	0.000611135	0.000567996	DEFB7, HP, DEFB10, DEFB1, CATHL6, CATHL5, CATHL4, CATHL3, CATHL2, CATHL1, PGLYRP1, DEFB4A, CAMP, LTF
KEGG_PATHWAY	bta01523:Antifolate resistance	12	1.14833	6.23967e-05	492	50	8979	4.38	0.00216365	0.00177026	LOC107131271, LOC522174, LOC100847574, LOC107131273, LOC520016, LOC107131218, IL1B, LOC509854, LOC107131247, FOLR3, LOC107131259, LOC100337053
UP_KW_MOLECULAR_FUNCTION	KW-0929~Antimicrobial	17	1.62679	1.6032e-06	408	99	10229	4.30513	0.000136272	0.000126652	DEFB7, HP, DEFB10, DEFB1, CATHL6, CATHL5, CATHL4, CATHL3, CATHL2, CATHL1, CHI3L1, PGLYRP1, DEFB4A, S100A9, CAMP, S100A8, LTF
UP_SEQ_FEATURE	METAL:Calcium 2	11	1.05263	0.000224321	933	61	22002	4.25249	0.0331995	0.0326263	NOTCH2, RPH3A, ANXA1, MMP2, DYSF, S100A12, PLA2G4A, S100A9, MMP9, PLCD1, TGM3
GOTERM_CC_DIRECT	GO:0005581~collagen trimer	10	0.956938	0.000712599	900	56	20380	4.04365	0.036068	0.0344801	COL1A1, COL3A1, COL1A2, PCOLCE2, COL4A2, COL6A2, MMP2, PLOD3, COL6A3, CTHRC1
UP_KW_DOMAIN	KW-0176~Collagen	10	0.956938	0.000703633	646	55	14354	4.03997	0.00474952	0.00474952	COL1A1, COL3A1, COL1A2, PCOLCE2, COL4A2, COL6A2, MMP2, PLOD3, COL6A3, CTHRC1
KEGG_PATHWAY	bta02010:ABC transporters	14	1.33971	6.55651e-05	492	68	8979	3.75735	0.00216365	0.00177026	LOC107131271, LOC522174, LOC107131273, LOC100847574, ABCA6, LOC509854, LOC107131247, ABCA7, LOC107131259, ABCB11, ABCA13, LOC520016, LOC107131218, LOC100337053
KEGG_PATHWAY	bta05146:Amoebiasis	24	2.29665	6.4273e-08	492	117	8979	3.74359	9.54454e-06	7.80917e-06	SERPINB4, ARG2, LOC505658, RAB5C, ARG1, IL1R1, ACTN1, IL1R2, FN1, PIK3CD, LAMC2, LAMB1, LOC511106, LAMC1, CXCL2, COL1A1, COL3A1, COL1A2, COL4A2, IL1B, CASP3, IL12B, LOC786348, PLCB1
GOTERM_CC_DIRECT	GO:0005884~actin filament	11	1.05263	0.000756143	900	68	20380	3.66307	0.036068	0.0344801	ACTA1, PAK1, ANXA1, ACTBL2, CTTN, PSTPIP2, WHRN, ACTN1, RAC2, LCP1, SHROOM4
GOTERM_CC_DIRECT	GO:0042383~sarcolemma	11	1.05263	0.000849963	900	69	20380	3.60998	0.0368575	0.0352348	RYR1, POPDC3, DES, ANXA1, COL6A2, ACTN1, FLOT1, DYSF, COL6A3, FLNC, AQP1
GOTERM_CC_DIRECT	GO:0005604~basement membrane	11	1.05263	0.00119031	900	72	20380	3.45957	0.0473149	0.0452318	SPARC, COL4A2, TNC, FN1, LAMC2, LAMB1, FBLN1, LAMC1, LOXL2, MEGF9, FBN1
KEGG_PATHWAY	bta04061:Viral protein interaction with cytokine and cytokine receptor	18	1.72249	1.28029e-05	492	95	8979	3.45789	0.000633745	0.000518519	CCR1, XCR1, TNFSF14, LOC100297044, IL18, CXCR4, IL20RB, CXCL13, CXCL2, TNFRSF1A, IL18RAP, CXCR1, IL2RA, CXCR2, CCR6, IL6R, IL18R1, CCL16
KEGG_PATHWAY	bta04512:ECM-receptor interaction	16	1.5311	8.47012e-05	492	89	8979	3.2809	0.00235236	0.00192466	ITGA3, TNC, FN1, LAMC2, LAMB1, LAMC1, COL1A1, COL1A2, RELN, COL4A2, COL6A2, COL6A1, SPP1, COL6A3, SDC1, CD44
GOTERM_CC_DIRECT	GO:0016323~basolateral plasma membrane	21	2.00957	5.99866e-06	900	145	20380	3.27954	0.00071534	0.000683847	DSP, CHRM3, SLC13A3, ANXA1, HPGD, ITGA3, C5AR1, SLC40A1, SLC16A12, CLDN1, EGFR, AQP1, SLC2A9, FLOT1, SLC39A8, SLC29A1, SLC16A3, CD300LG, CD44, NAIP, SLC26A6
GOTERM_MF_DIRECT	GO:0005178~integrin binding	15	1.43541	0.000183949	804	103	18058	3.2709	0.032375	0.0322278	SEMA7A, ACTN1, FN1, ICAM3, LAMB1, ICAM4, THY1, F11R, COL3A1, ESM1, JAML, IL1B, SPP1, LCP1, FBN1
KEGG_PATHWAY	bta01230:Biosynthesis of amino acids	13	1.24402	0.000541862	492	73	8979	3.25	0.00847015	0.00693013	ARG2, SDS, ARG1, GPT2, TALDO1, PYCR1, MAT1A, SDSL, ASS1, PKM, TKT, ALDOA, GLUL
UP_KW_CELLULAR_COMPONENT	KW-0272~Extracellular matrix	23	2.20096	4.17584e-06	628	165	14055	3.11972	8.76927e-05	8.35168e-05	LGALS3BP, SPARC, LUM, MMP2, TNC, LTBP4, FN1, DPT, LAMC2, WNT9A, LAMC1, FBLN2, MMP9, LOXL2, COL1A1, MFAP5, COL3A1, COL1A2, RELN, COL4A2, COL6A3, FBN1, TGM2
KEGG_PATHWAY	bta04380:Osteoclast differentiation	23	2.20096	5.11302e-06	492	138	8979	3.04167	0.000336614	0.000275412	IFNAR2, NCF1, IFNGR1, IL1R1, STAT2, PIK3CD, LOC107131323, GAB2, MAPK14, FOSL2, MAPK13, TNFRSF1A, OSCAR, NFKBIA, SOCS3, LOC112441494, TYROBP, IL1B, LOC100139209, LOC104973826, LOC536097, IFNAR1, MAPK3
KEGG_PATHWAY	bta04933:AGE-RAGE signaling pathway in diabetic complications	17	1.62679	0.000135464	492	103	8979	3.01214	0.00298658	0.00244356	MMP2, STAT3, SERPINE1, FN1, PIK3CD, MAPK14, MAPK13, COL1A1, COL3A1, COL1A2, COL4A2, IL1B, CASP3, PLCB1, JAK2, PLCD1, MAPK3
KEGG_PATHWAY	bta04621:NOD-like receptor signaling pathway	32	3.0622	6.38584e-08	492	195	8979	2.99487	9.54454e-06	7.80917e-06	NLRX1, LOC100301263, DEFB1, MEFV, CXCL2, GABARAP, MAP1LC3A, LOC112441458, CAMP, MAPK3, IFNAR2, GABARAPL1, STAT2, IL18, LOC112443481, DEFB10, MAPK14, MAPK13, NFKBIA, CATHL6, CATHL5, CATHL4, CATHL3, IL1B, CATHL2, CATHL1, TXNIP, PLCB1, NAIP, MYD88, IFNAR1, BCL2L1
KEGG_PATHWAY	bta04062:Chemokine signaling pathway	31	2.96651	1.37764e-07	492	191	8979	2.96204	1.36387e-05	1.11589e-05	NCF1, PXN, CXCR4, PIK3CD, ARRB2, FOXO3, CXCL13, CXCL2, PIK3CG, PREX1, PAK1, GNG2, CXCR1, GNG7, CXCR2, RAC2, PTK2B, CCR6, JAK2, CCL16, MAPK3, CCR1, XCR1, LOC100297044, STAT2, STAT3, FGR, NFKBIA, TIAM1, PARD3, PLCB1
KEGG_PATHWAY	bta04068:FoxO signaling pathway	21	2.00957	2.63476e-05	492	131	8979	2.92557	0.00111789	0.000914639	CDKN2D, GABARAPL1, CDKN1A, IRS1, GADD45A, PLK1, STAT3, IRS4, PIK3CD, IRS2, FOXO3, MAPK14, SOD2, GABARAP, EGFR, MAPK13, CCNB2, CCNB1, BCL6, SGK1, MAPK3
KEGG_PATHWAY	bta05150:Staphylococcus aureus infection	17	1.62679	0.000238492	492	108	8979	2.87269	0.0045441	0.0037179	SELPLG, C5AR1, PTAFR, FGG, LOC112443481, DEFB10, DEFB1, FCAR, CATHL6, KRT17, CATHL5, CATHL4, CATHL3, CATHL2, CATHL1, LOC112441458, CAMP
UP_SEQ_FEATURE	DOMAIN:EF-hand	24	2.29665	1.30069e-05	933	199	22002	2.84406	0.00346505	0.00340521	DGKG, SPARC, GCA, USP32, ACTN1, TESC, FSTL1, RASGRP4, EHD1, RAB44, CAPN14, CRACR2A, NIN, LPCAT2, S100A12, CAPN3, LCP1, CAPN1, EFHB, S100A9, PVALB, PLCD1, S100A8, S100A11
UP_KW_DOMAIN	KW-0245~EGF-like domain	18	1.72249	0.000214258	646	142	14354	2.8166	0.00192833	0.00192833	TENM1, ADAMDEC1, TNC, TGFA, NRG1, PLAT, VLDLR, SORL1, EREG, ADAM19, RELN, SELL, ADGRE5, PLAU, HYAL2, ADAM23, ADAM8, FBN1
KEGG_PATHWAY	bta01521:EGFR tyrosine kinase inhibitor resistance	12	1.14833	0.00397999	492	80	8979	2.7375	0.0381309	0.031198	STAT3, EIF4EBP1, PIK3CD, TGFA, NRG1, FOXO3, JAK2, IL6R, FGFR2, EGFR, MAPK3, BCL2L1
KEGG_PATHWAY	bta05145:Toxoplasmosis	17	1.62679	0.000446356	492	114	8979	2.72149	0.00736488	0.00602581	IFNGR1, STAT3, LAMC2, LAMB1, LAMC1, MAPK14, PIK3CG, MAPK13, TNFRSF1A, NFKBIA, ALOX5, CASP3, IL12B, JAK2, MYD88, BCL2L1, MAPK3
KEGG_PATHWAY	bta05222:Small cell lung cancer	14	1.33971	0.00171811	492	94	8979	2.71809	0.0212616	0.0173959	CDKN1A, MAX, ITGA3, GADD45A, FN1, PIK3CD, LAMC2, LAMB1, LAMC1, NFKBIA, COL4A2, CASP3, E2F3, BCL2L1
INTERPRO	IPR000742:Epidermal growth factor-like domain	28	2.67943	5.905e-06	920	247	21859	2.69342	0.00181938	0.00179819	NOTCH2, TENM1, ADAMDEC1, TNC, LTBP4, TGFA, LAMC2, FBLN1, PLAT, VLDLR, LAMC1, FBLN2, RELN, ADGRE5, PLAU, ADGRE3, DNER, ADAM23, LOC508459, NRG1, LAMB1, SORL1, EREG, ADAM19, SELL, ADAM8, FBN1, MEGF9
GOTERM_CC_DIRECT	GO:0016324~apical plasma membrane	26	2.48804	2.17194e-05	900	225	20380	2.61669	0.00207203	0.00198081	ABCB11, CLDN1, AQP1, PDZD3, GJA1, OTOA, HYAL2, CA4, SLC39A8, STX3, SLC16A2, PROM1, SLC16A3, CD300LG, IL6R, TRPM6, ANXA1, HIP1R, FN1, SHROOM4, SLC2A9, PARD3, FOLR3, SLC29A1, SLC26A6, CD44
KEGG_PATHWAY	bta05215:Prostate cancer	14	1.33971	0.00251268	492	98	8979	2.60714	0.0256972	0.021025	CDKN1A, IL1R2, TGFA, PIK3CD, PLAT, MMP9, ETV5, EGFR, NFKBIA, PLAU, E2F3, ERG, FGFR2, MAPK3
KEGG_PATHWAY	bta05205:Proteoglycans in cancer	29	2.77512	5.66691e-06	492	204	8979	2.59436	0.000336614	0.000275412	CDKN1A, SDC2, PXN, HSPB2, TWIST1, PIK3CD, EGFR, PAK1, PLAU, CASP3, IL12B, FLNC, MAPK3, LUM, MMP2, STAT3, FN1, PLAUR, WNT9A, MAPK14, MMP9, MAPK13, COL1A1, TIAM1, COL1A2, CTTN, SDC1, FAS, CD44
UP_SEQ_FEATURE	DOMAIN:EGF-like	23	2.20096	8.92094e-05	933	210	22002	2.58279	0.0169753	0.0166822	NOTCH2, TENM1, ADAMDEC1, LOC508459, LTBP4, TGFA, NRG1, FBLN1, PLAT, VLDLR, FBLN2, EREG, ADAM19, RELN, SELL, ADGRE5, PLAU, ADGRE3, HYAL2, ADAM23, DNER, ADAM8, FBN1
KEGG_PATHWAY	bta04976:Bile secretion	15	1.43541	0.00181687	492	106	8979	2.58255	0.0215844	0.01766	LOC107131271, SCARB1, LOC522174, LOC107131273, LOC100847574, SCT, LOC509854, LOC107131247, LOC107131259, ABCB11, AQP1, CA2, LOC520016, LOC107131218, LOC100337053
KEGG_PATHWAY	bta04610:Complement and coagulation cascades	13	1.24402	0.00456345	492	93	8979	2.55108	0.0423545	0.0346537	CPB2, SERPINB2, C5AR1, SERPINE1, FGG, PLAUR, LOC281376, PLAT, F5, PLAU, CD59, VSIG4, A2M
KEGG_PATHWAY	bta04657:IL-17 signaling pathway	13	1.24402	0.00542599	492	95	8979	2.49737	0.0460434	0.0376719	CEBPB, DEFB10, DEFB1, MAPK14, MMP9, CXCL2, MAPK13, NFKBIA, IL1B, CASP3, S100A9, S100A8, MAPK3
GOTERM_BP_DIRECT	GO:0006954~inflammatory response	29	2.77512	1.54756e-05	849	227	16524	2.48645	0.0130985	0.0130366	IL1RN, PXK, PTGER2, C5AR2, C5AR1, PTAFR, CXCL13, CXCL2, FUT7, CXCR1, S100A12, TSPAN2, CCL16, CCR1, GGT5, ANXA1, LOC100297044, SLC11A1, STAT3, IL18, TIRAP, TNFRSF1A, IL2RA, IL1B, CHI3L1, ADAM8, NAIP, MYD88, CD44
INTERPRO	IPR002048:EF-hand domain	23	2.20096	0.000168718	920	221	21859	2.47274	0.0257577	0.0254577	DGKG, GCA, USP32, ACTN1, TESC, FSTL1, RASGRP4, EHD1, RAB44, CAPN14, CRACR2A, NIN, LPCAT2, S100A12, CAPN3, LCP1, CAPN1, EFHB, S100A9, PVALB, PLCD1, S100A8, S100A11
KEGG_PATHWAY	bta05202:Transcriptional misregulation in cancer	26	2.48804	9.50449e-05	492	201	8979	2.3607	0.00235236	0.00192466	CEBPB, CDKN1A, HPGD, MAX, CEBPE, PLAT, MPO, HOXA10, PLAU, PROM1, ELANE, GADD45A, IGFBP3, LOC100847469, IL1R2, HMGA2, ETV4, MMP9, ETV5, LOC107131750, CCNA2, LOC781224, BCL6, PAX8, ERG, BCL2L1
KEGG_PATHWAY	bta04510:Focal adhesion	26	2.48804	9.50449e-05	492	201	8979	2.3607	0.00235236	0.00192466	PXN, TNC, PIK3CD, LAMC2, LAMC1, EGFR, CCND3, PAK1, RELN, SPP1, RAC2, PIP5K1B, PIP5K1C, FLNC, MAPK3, ITGA3, ACTN1, FN1, PARVA, LAMB1, COL1A1, COL1A2, COL4A2, COL6A2, COL6A1, COL6A3
UP_SEQ_FEATURE	CARBOHYD:N-linked (GlcNAc...) asparagine	104	9.95215	2.08296e-15	933	1060	22002	2.31371	2.7745e-12	2.7266e-12	SLC46A3, CHRM3, SCARB1, IL1RN, ITPRIP, SPARC, SERPINE1, HP, ICAM3, PLAT, F11R, AQP1, LOXL2, ADORA1, IL12B, ENPP4, SLC35A5, IFNAR2, ENTPD1, SERPINF1, SLC11A1, IGFBP3, KCNK17, PLA2G15, CRISPLD2, PLBD2, IFNAR1, CPB2, ABHD2, GPR84, SLC1A5, SPATA6, FUT7, ST8SIA4, A2M, CD300LG, CD164, CD163, TFPI2, FN1, INHBA, IGF2R, SLC6A6, COL1A2, SLC6A9, SELL, SLC26A8, SDC1, ALPL, CPE, ITM2B, FBN1, LGALS3BP, PIGR, O…
INTERPRO	IPR011992:EF-hand-like domain	25	2.39234	0.000342409	920	264	21859	2.24998	0.047047	0.0464992	RYR1, DGKG, SPARC, USP32, FSTL1, RAB44, CRACR2A, S100A12, CAPN3, CAPN1, S100A11, GCA, TESC, ACTN1, EHD1, CAPN14, NIN, LPCAT2, LCP1, EFHB, PLCB1, S100A9, PLCD1, PVALB, S100A8
KEGG_PATHWAY	bta04926:Relaxin signaling pathway	16	1.5311	0.00514687	492	131	8979	2.22901	0.0449594	0.036785	MMP2, PIK3CD, ARRB2, MAPK14, MMP9, EGFR, MAPK13, COL1A1, NFKBIA, COL3A1, COL1A2, GNG2, COL4A2, GNG7, PLCB1, MAPK3
KEGG_PATHWAY	bta05152:Tuberculosis	25	2.39234	0.00033057	492	205	8979	2.22561	0.00577525	0.0047252	CEBPB, RAB5C, CASP3, IL12B, LOC112441458, JAK2, CAMP, MAPK3, IFNGR1, VDR, IL18, LOC112443481, MAPK14, TIRAP, MAPK13, TNFRSF1A, CATHL6, CATHL5, CATHL4, CATHL3, IL1B, CATHL2, CATHL1, ATP6V0C, MYD88
KEGG_PATHWAY	bta05135:Yersinia infection	19	1.81818	0.00210226	492	156	8979	2.22276	0.0229037	0.0187394	FYB1, PXN, IL18, RHOG, FN1, PIK3CD, MEFV, MAPK14, MAPK13, NFKBIA, RPS6KA2, IL1B, RAC2, PTK2B, PIP5K1B, PIP5K1C, MYD88, SKAP2, MAPK3
UP_KW_CELLULAR_COMPONENT	KW-0964~Secreted	108	10.3349	1.01987e-14	628	1111	14055	2.17561	4.28346e-13	4.07948e-13	IL1RN, SPARC, DEFB7, SCT, SERPINE1, HP, TNC, PLAT, DEFB1, CXCL13, LOXL2, PLAU, IL12B, PROK2, PGLYRP1, PRSS2, TGM2, SERPINF1, IGFBP3, DEFB10, RNASE2, DKK3, PLA2G15, SFRP4, CATHL6, CATHL5, COL4A2, CATHL4, CRISPLD2, CATHL3, CATHL2, CATHL1, S100A9, S100A8, CPB2, LTBP4, DPT, FBLN1, FBLN2, SPATA6, S100A12, IGFBP6, A2M, CD163, LOC100297044, TFPI2, FN1, INHBA, BMP7, PGA5, COL1A1, COL1A2, TCN1, SDC1, CPE,…
UP_SEQ_FEATURE	TOPO_DOM:Extracellular	53	5.07177	2.99674e-07	933	579	22002	2.15863	0.000199583	0.000196137	SLC46A3, PIGR, CHRM3, SCARB1, ITPRIP, ICAM3, SLC2A3, F11R, TREM1, CLDN1, SLC6A2, AQP1, GJA1, ADGRE5, ADORA1, ENPP4, MUC15, IFNAR2, ENTPD1, TRPC6, ITGA3, SLC11A1, TNFRSF1A, TYROBP, TMX1, CD44, IFNAR1, ABHD2, SDC2, PTAFR, CXCR4, GPR84, SLC1A5, FUT7, CXCR1, MPZL3, CD300LG, KCNJ2, SEMA4A, CD164, CD163, GPR4, SLC6A6, SLC6A9, SELL, SLCO3A1, IL2RA, SLC26A8, PMP22, SDC1, FAS, RHAG, TMEM229B
KEGG_PATHWAY	bta05163:Human cytomegalovirus infection	29	2.77512	0.0002448	492	251	8979	2.10857	0.0045441	0.0037179	CDKN1A, PTGER2, PXN, CXCR4, PIK3CD, EGFR, AKAP13, GNG2, CASP3, GNG7, CXCR2, EIF4EBP1, RAC2, PTK2B, E2F3, IL6R, MAPK3, CCR1, ARHGEF11, LOC100297044, IL1R1, STAT3, MAPK14, MAPK13, TNFRSF1A, NFKBIA, IL1B, FAS, PLCB1
GOTERM_CC_DIRECT	GO:0005615~extracellular space	121	11.5789	1.75844e-14	900	1319	20380	2.07731	8.38774e-12	8.01847e-12	IL1RN, SPARC, LOC100847119, DEFB7, SCT, SERPINE1, HP, LOC100850808, TNC, PLOD3, PLAT, DEFB1, CXCL13, MPO, LOXL2, PLAU, IL12B, PRSS2, SEMA6B, SERPINF1, IGFBP3, DEFB10, RNASE2, OLFM4, DKK3, EREG, PLA2G15, SFRP4, CATHL6, CATHL5, COL4A2, CATHL4, CRISPLD2, CD109, CATHL2, CATHL1, S100A9, S100A8, CPB2, SEMA7A, TGFA, STC2, S100A12, ARSG, IGFBP6, A2M, ELANE, S100A11, LOC100297044, TFPI2, FN1, LOC281376, A…
GOTERM_MF_DIRECT	GO:0005509~calcium ion binding	59	5.64593	1.898e-07	804	638	18058	2.07704	0.000167024	0.000166265	RYR1, DGKG, SPARC, USP32, DYSF, VLDLR, LOXL2, RPH3A, RAB44, ADGRE5, ADGRE3, DNER, CAPN3, CAPN1, ANXA9, PRSS2, TGM3, TGM2, PLA2G4F, ANXA1, TESC, ACTN1, PLA2G4A, PADI3, CDH13, ADAM8, PADI4, LCP1, PLCB1, MCTP2, TKT, S100A9, PVALB, S100A8, NOTCH2, LTBP4, FBLN1, NOL3, FSTL1, FBLN2, RASGRP4, CRACR2A, S100A12, S100A11, GCA, LOC508459, TUBB4A, SYT7, EHD1, CAPN14, NIN, SELL, MGP, LPCAT2, ALPL, EFHB, PLCD1…
GOTERM_CC_DIRECT	GO:0009986~cell surface	33	3.15789	0.000152069	900	361	20380	2.06999	0.0103624	0.00990618	NOTCH2, SCARB1, SPARC, SDC2, FGL2, SLC7A11, ABCB11, NRADD, ACVR1B, PHB2, EGFR, OTOA, PLAU, CLEC5A, ANXA9, PROM1, ELANE, SORT1, PLAUR, RTN4RL2, SORL1, IGF2R, TNFRSF1A, DCSTAMP, SFRP4, TYROBP, LOC112444752, SDC1, ADAM8, CD44, FGFR2, NECTIN2, LTF
UP_KW_LIGAND	KW-0106~Calcium	50	4.78469	8.0775e-07	253	479	4971	2.05096	2.66558e-05	2.66558e-05	RYR1, SPARC, DYSF, LOXL2, RPH3A, TGM1, ADGRE5, CAPN3, CAPN1, CPNE2, ANXA9, PRSS2, TGM3, TGM2, TRPC5, ENTPD1, PLA2G4F, TRPC6, ANXA1, ITGA3, ACTN1, MMP2, FGG, PLA2G4A, MMP8, MMP9, F5, TYROBP, PADI3, CDH13, PADI4, PLCB1, TKT, S100A9, PVALB, S100A8, NOTCH2, SLC24A3, ALOX15, RASGRP4, RELN, S100A12, SVIL, EHD1, COL1A1, COL1A2, SELL, ALPL, PLCD1, FBN1
INTERPRO	IPR003599:Immunoglobulin subtype	47	4.49761	6.62074e-06	920	546	21859	2.04526	0.00181938	0.00179819	PIGR, IGSF6, LOC100847119, LOC100336941, CD80, HEPACAM2, PTPRM, ICAM3, SIRPB2, LOC107131224, IL1RAP, F11R, TREM1, FCAR, VSIR, IL1RL1, IL18RAP, LOC618463, LOC407171, LOC100139209, EMB, CD300LF, MPZL3, LOC104973826, CD300LG, IL6R, LOC100297192, KIRREL1, IL1R1, IL1R2, MYBPH, ADGRA3, NRG1, LOC509881, JAML, PTK7, TARM1, LOC789748, LOC112441502, SIGLEC8, FGFR2, LOC536097, NECTIN2, CD101, IL18R1, CD244,…
KEGG_PATHWAY	bta04613:Neutrophil extracellular trap formation	28	2.67943	0.000635123	492	253	8979	2.01976	0.00898245	0.00734928	LOC505658, SELPLG, NCF1, LOC104968446, C5AR1, HDAC11, PIK3CD, MPO, RAC2, LOC112441458, ELANE, CAMP, MAPK3, FGG, LOC112443481, AZU1, MAPK14, LOC107131750, MAPK13, LOC781224, CATHL6, CATHL5, CATHL4, CATHL3, CATHL2, CATHL1, PADI4, PLCB1
KEGG_PATHWAY	bta05167:Kaposi sarcoma-associated herpesvirus infection	24	2.29665	0.00206447	492	220	8979	1.99091	0.0229037	0.0187394	IFNAR2, CCR1, CDKN1A, IFNGR1, STAT2, STAT3, PIK3CD, MAPK14, CXCL2, PIK3CG, MAPK13, TNFRSF1A, NFKBIA, PREX1, ZFP36, MAP1LC3A, GNG2, CASP3, GNG7, FAS, E2F3, JAK2, IFNAR1, MAPK3
KEGG_PATHWAY	bta04060:Cytokine-cytokine receptor interaction	36	3.44498	0.000140781	492	333	8979	1.97297	0.00298658	0.00244356	IL1RN, CXCR4, IL20RB, IL1RAP, ACVR1B, CXCL13, CXCL2, IL1RL1, IL18RAP, CXCR1, CXCR2, IL21R, IL12B, CCR6, IL6R, CCL16, IL13RA1, IFNAR2, CCR1, IL15RA, XCR1, TNFSF14, IFNGR1, LOC100297044, IL1R1, IL1R2, IL18, OSM, INHBA, BMP7, TNFRSF1A, IL2RA, IL1B, FAS, IL18R1, IFNAR1
KEGG_PATHWAY	bta04630:JAK-STAT signaling pathway	22	2.10526	0.00505264	492	209	8979	1.92105	0.0449594	0.036785	IFNAR2, IL15RA, CDKN1A, IFNGR1, STAT2, STAT3, OSM, PIK3CD, IL20RB, EGFR, SOCS3, CCND3, IL2RA, IL21R, IL12B, SOCS6, JAK2, STAM2, IL6R, IL13RA1, BCL2L1, IFNAR1
KEGG_PATHWAY	bta05132:Salmonella infection	27	2.58373	0.00215927	492	261	8979	1.88793	0.0229037	0.0187394	NCKAP1, LOC100141266, LOC533307, RAB5C, PIK3CD, PIK3CG, PAK1, CYTH4, CASP3, MYO6, FLNC, VPS39, LOC782966, MAPK3, TUBB, IL18, RHOG, MAPK14, TUBB4A, TIRAP, MAPK13, TNFRSF1A, NFKBIA, SNX18, IL1B, NAIP, MYD88
GOTERM_CC_DIRECT	GO:0016020~membrane	68	6.50718	1.03695e-06	900	824	20380	1.86872	0.000164876	0.000157617	LGALS3BP, ITPRIP, NCF1, PIK3CD, LAMC2, IL1RAP, LAMC1, PIK3CG, LOXL2, OASL, RPH3A, NIPAL4, CCND3, DMBT1, LOC618664, FLOT1, RAC2, FLOT2, JAK2, VPS39, DSP, ARHGEF11, GABARAPL1, ENTPD1, DGAT2, ANXA1, IL1R2, MMP2, ACSL6, PLA2G15, TIAM2, TIAM1, ACTBL2, TMEM258, COL4A2, CYP2C87, LOC520016, ORAI2, SAG, WDFY3, ERGIC1, YAP1, SLC45A4, SEMA7A, ALOX15, ACVR1B, CYP2C18, STX11, RAP1GAP, OGFRL1, GNG2, TMEM127, M…
INTERPRO	IPR013783:Immunoglobulin-like fold	78	7.46411	2.75409e-07	920	1007	21859	1.84038	0.000378413	0.000374006	PIGR, LOC100847119, LOC100336941, CD80, HEPACAM2, TNC, PTPRM, SIRPB2, ICAM3, ICAM4, IL1RAP, F11R, TREM1, FCAR, VSIR, TGM1, IL18RAP, LOC618463, IL12B, LOC100139209, EMB, VSIG4, EPHB2, LOC104973826, IL6R, TGM3, TGM2, IL13RA1, IFNAR2, NXPE3, KIRREL1, IL1R1, IFNGR1, IL1R2, NRG1, ADGRA3, LOC509881, GPCPD1, OSCAR, ASPM, JAML, CD109, COL6A3, LOC789748, CD101, IFNAR1, SEMA7A, IGSF6, EPB42, LOC107131224, …
KEGG_PATHWAY	bta04010:MAPK signaling pathway	29	2.77512	0.00259568	492	292	8979	1.8125	0.0256972	0.021025	MAX, TGFA, IL1RAP, ARRB2, RASGRP4, EGFR, PAK1, RPS6KA2, CASP3, RAC2, FLNC, MAPK3, DUSP4, DUSP2, PLA2G4F, DUSP1, GADD45A, IL1R1, PLA2G4A, MAPK14, EREG, MAPK13, TNFRSF1A, EFNA3, IL1B, FAS, PTPN5, MYD88, FGFR2
UP_SEQ_FEATURE	TOPO_DOM:Cytoplasmic	68	6.50718	4.063e-06	933	892	22002	1.79773	0.00180397	0.00177282	SLC46A3, PIGR, CHRM3, SCARB1, ITPRIP, MPV17L, HEPACAM2, ICAM3, SLC2A3, F11R, TREM1, CLDN1, SLC6A2, AQP1, SYNE1, GJA1, ADGRE5, ADORA1, TSPO, ENPP4, MUC15, IFNAR2, ENTPD1, DGAT2, TRPC6, ITGA3, SLC11A1, TNFRSF1A, TYROBP, TMX1, ATP6V0C, CD44, IFNAR1, ABHD2, SDC2, PTAFR, CXCR4, GPR84, SLC1A5, SNN, FUT7, CXCR1, ST8SIA4, GCNT3, MPZL3, CD300LG, KCNJ2, SEMA4A, CD164, CD163, GPR4, IGF2R, SLC6A6, SLC6A9, SE…
UP_SEQ_FEATURE	DOMAIN:Ig-like	52	4.97608	8.07125e-05	933	688	22002	1.78236	0.0169753	0.0166822	PIGR, LOC100847119, LOC100336941, CD80, HEPACAM2, PTPRM, SIRPB2, IL1RAP, F11R, TREM1, VSIR, IL18RAP, LOC618463, IL12B, LOC100139209, EMB, VSIG4, LOC104973826, IL6R, KIRREL1, IL1R1, IL1R2, NRG1, ADGRA3, LOC509881, OSCAR, JAML, LOC789748, CD101, SEMA7A, IGSF6, LOC107131224, THY1, IL1RL1, LOC407171, SLAMF6, CD300LF, MPZL3, CD300LG, LOC100297192, SEMA4D, MYBPH, PTK7, TARM1, LOC112441502, SIGLEC8, LOC…
KEGG_PATHWAY	bta04151:PI3K-Akt signaling pathway	37	3.54067	0.000790229	492	379	8979	1.78166	0.0106681	0.00872844	CDKN1A, IRS1, TNC, PIK3CD, TGFA, LAMC2, LAMC1, FOXO3, PIK3CG, EGFR, CCND3, RELN, GNG2, GNG7, SPP1, EIF4EBP1, JAK2, IL6R, MAPK3, IFNAR2, ITGA3, FN1, OSM, LAMB1, EREG, COL1A1, EFNA3, COL1A2, COL4A2, IL2RA, COL6A2, COL6A1, COL6A3, SGK1, FGFR2, IFNAR1, BCL2L1
KEGG_PATHWAY	bta05165:Human papillomavirus infection	34	3.25359	0.00162997	492	352	8979	1.76278	0.0210479	0.017221	NOTCH2, CDKN1A, PXN, TNC, PIK3CD, LAMC2, LAMC1, EGFR, OASL, CCND3, RELN, CASP3, SPP1, EIF4EBP1, MAPK3, IFNAR2, ITGA3, STAT2, FN1, LAMB1, WNT9A, TNFRSF1A, CCNA2, COL1A1, COL1A2, PKM, COL4A2, PARD3, COL6A2, COL6A1, COL6A3, FAS, ATP6V0C, IFNAR1
INTERPRO	IPR007110:Immunoglobulin-like domain	52	4.97608	0.000116414	920	703	21859	1.75748	0.0199941	0.0197613	PIGR, LOC100847119, LOC100336941, CD80, HEPACAM2, PTPRM, SIRPB2, IL1RAP, F11R, TREM1, VSIR, IL18RAP, LOC618463, IL12B, LOC100139209, EMB, VSIG4, LOC104973826, IL6R, KIRREL1, IL1R1, IL1R2, NRG1, ADGRA3, LOC509881, OSCAR, JAML, LOC789748, CD101, SEMA7A, IGSF6, LOC107131224, THY1, IL1RL1, LOC407171, SLAMF6, CD300LF, MPZL3, CD300LG, LOC100297192, SEMA4D, MYBPH, PTK7, TARM1, LOC112441502, SIGLEC8, LOC…
GOTERM_CC_DIRECT	GO:0005576~extracellular region	62	5.93301	3.23439e-05	900	809	20380	1.73542	0.00257134	0.00245813	HP, DEFB1, LAMC1, SMPD3, ESM1, LOC618664, RAC2, PROK2, MUC15, PGLYRP1, IL6R, PRSS2, TGM2, NXPE3, IGFBP3, SERPINF1, MMP2, WNT9A, RNASE2, DKK3, F5, CATHL6, CATHL5, COL4A2, CRISPLD2, CATHL3, CATHL1, CHI3L1, S100A9, SMPDL3A, PLBD2, ITIH3, PCOLCE2, NXPH3, DPT, FBLN1, RETN, SPATA6, FSTL1, FBLN2, LOC112446726, RELN, OLFML3, SPP1, IGFBP6, A2M, CD163, FN1, LAMB1, INHBA, SORL1, BMP7, PGA5, MFAP5, COL3A1, B…
UP_KW_MOLECULAR_FUNCTION	KW-0418~Kinase	36	3.44498	0.0026022	408	536	10229	1.68388	0.0442375	0.0411148	DGKG, PFKFB4, PFKFB3, TP53RK, LOC574091, AK3, AK4, ACVR1B, EGFR, AURKA, PAK1, RPS6KA2, PTK2B, STK38L, PDK3, PIP5K1B, PIP5K1C, EPHB2, JAK2, MAPK3, SRPK2, GK, DUSP1, LIMK2, PLK1, MAPK14, BMX, DCK, MAPK13, FGR, TYROBP, PKM, SGK1, STK40, FGFR2, RBKS
KEGG_PATHWAY	bta05200:Pathways in cancer	49	4.689	0.000593154	492	543	8979	1.64687	0.00880833	0.00720682	CDKN1A, PIK3CD, LAMC2, LAMC1, CCND3, CASP3, RAC2, IL12B, JAK2, IL6R, IL13RA1, IFNAR2, ARHGEF11, IL15RA, IFNGR1, ITGA3, MMP2, WNT9A, MMP9, CCNA2, PAX8, COL4A2, BIRC5, PLCB1, IFNAR1, PPARD, NOTCH2, RALB, MAX, EPAS1, PTGER2, CXCR4, TGFA, EGFR, RASGRP4, GNG2, GNG7, E2F3, MAPK3, GADD45A, STAT2, STAT3, FN1, LAMB1, NFKBIA, IL2RA, FAS, FGFR2, BCL2L1
UP_KW_CELLULAR_COMPONENT	KW-0206~Cytoskeleton	41	3.92344	0.00280957	628	567	14055	1.61835	0.0295005	0.0280957	LOC100141266, LOC533307, EPB42, PXN, HEPACAM2, GABARAP, AURKA, PDLIM1, PAK1, CCNB1, MAEA, MAP1LC3A, MICAL1, NUSAP1, NEFL, S100A12, LOC782966, DSP, SVIL, GABARAPL1, CKAP2L, LIMK2, TUBB, ACTN1, PLK1, RFLNB, PARVA, KIF22, TUBB4A, SPTB, SHROOM4, ASPM, KAT2B, ACTA1, BIRC5, KIF20A, AJUBA, S100A9, S100A8, MSRB1, BCL2L1
UP_KW_DOMAIN	KW-0732~Signal	257	24.5933	7.44837e-15	646	3743	14354	1.52565	2.01106e-13	2.01106e-13	SLC46A3, ADAMDEC1, IL1RN, SPARC, LOC100847119, LOC100336941, SERPINE1, ICAM3, ICAM4, F11R, LOC520402, PROK2, VSTM1, IL12B, VSIG4, EPHB2, PGLYRP1, PRSS2, IL15RA, IL1R1, IL1R2, SERPINF1, DEFB10, ADGRA3, LOC618071, RNASE2, LOC539818, EREG, DKK3, SFRP4, CATHL6, CATHL5, CATHL4, CYP2C87, CRISPLD2, CD109, CATHL3, CATHL2, CATHL1, NAIP, CD101, PLBD2, IGSF6, LOC100301263, GYPB, SDC2, TGFA, THY1, OTOA, STC2…
UP_KW_MOLECULAR_FUNCTION	KW-0378~Hydrolase	76	7.27273	0.000677123	408	1315	10229	1.44897	0.0143889	0.0133732	CDA, USP32, HDAC11, OTUD7B, PTPRM, PLAT, IL1RAP, OPLAH, NUDT3, IL18RAP, LOC112446467, PLAU, CASP3, HYAL2, MACROD1, RAC2, CAPN3, ENPP4, CAPN1, PRSS2, TGM2, DUSP4, DUSP2, ARG2, ENTPD1, DUSP1, IL1R1, ARG1, MMP2, PLA2G4A, AMPD2, YOD1, DUSP26, RNASE2, MMP8, MMP9, PLA2G15, NT5C3A, PADI3, PADI4, SMPDL3B, PLCB1, FBP1, SMPDL3A, ATP6V0C, PLBD2, LTF, MCM2, PFKFB4, CPB2, PFKFB3, RAB5C, MINDY1, ABHD2, IL1RL1,…
GOTERM_CC_DIRECT	GO:0005829~cytosol	180	17.2249	1.56863e-07	900	2814	20380	1.44847	3.74119e-05	3.57648e-05	DGKG, CDA, MIDN, NCF1, IRS1, GMNN, DIXDC1, IFIT5, IRS4, ARID4A, IRS2, ETS2, CMIP, NUDT3, IFIT3, IFIT2, CDC20, PREX1, ZFP36, GJA1, CLEC5A, ANKFY1, CAPN3, CHAC2, CAPN1, GLUL, TBC1D10B, HERC6, TGM2, WLS, GABARAPL1, G6PD, SDS, LMTK2, YOD1, MAT1A, OLFM4, SGO1, TIAM1, FANCD2, CD109, MAP1B, WDFY3, ULK1, TBC1D23, AJUBA, S100A9, STAM2, S100A8, RAI14, SKAP2, PFKFB4, PXK, PFKFB3, MINDY1, ALOX15, PXN, UAP1, …
UP_KW_MOLECULAR_FUNCTION	KW-0808~Transferase	83	7.94258	0.000649134	408	1464	10229	1.42138	0.0143889	0.0133732	DGKG, ALAS2, TPMT, TP53RK, MOGAT1, PRDM5, PIK3CD, ZDHHC7, PRDM1, ZDHHC2, PIK3CG, MAEA, LOC618664, NAPRT, RPS6KA2, FNTB, PDK3, UPP1, JAK2, EPHB2, GLUL, TGM3, TGM2, PARP6, DGAT2, DUSP1, CHPF2, TALDO1, MAT1A, DCK, PLA2G15, FGR, RNF144B, KAT2B, TYROBP, PKM, SGK1, TKT, ST6GALNAC4, STK40, CDS1, PFKFB4, PFKFB3, LOC574091, AK3, UAP1, AK4, ACVR1B, EGFR, PAPSS2, ART4, AURKA, PTDSS2, ZDHHC18, PAK1, FUT7, RN…
UP_KW_DOMAIN	KW-1133~Transmembrane helix	224	21.4354	9.85818e-09	646	3566	14354	1.39575	1.33085e-07	1.33085e-07	SLC46A3, ADAMDEC1, IFITM1, CHIC2, LOC100336941, LST1, ICAM3, ZDHHC7, ICAM4, F11R, CLDN1, ZDHHC2, AQP1, GJA1, VSTM1, VSIG4, SLC35A5, IL15RA, ENTPD1, LOC100295883, IL1R2, SLC11A1, ACSL6, LOC618071, EREG, C3H1ORF162, LOC783202, CD109, CD101, SLC45A4, SMIM3, IGSF6, GYPB, SDC2, IL20RB, TGFA, NRADD, MTDH, CYB5R1, RNF217, ST8SIA4, CHST15, TSPAN2, CCR1, LOC101905505, TMEM184B, TNFSF14, SLC35E2, SLC16A12,…
UP_KW_CELLULAR_COMPONENT	KW-0963~Cytoplasm	141	13.4928	0.000978799	628	2463	14055	1.28123	0.0137032	0.0130507	NCF1, TPMT, PHB2, NUDT3, ZFP36, CCND3, MAEA, PCLAF, NUSAP1, CAPN3, CHAC2, CAPN1, GLUL, TGM3, TGM2, GABARAPL1, SDS, DGAT2, ACTN1, TALDO1, YOD1, RRAGD, PADI3, PADI4, KIF20A, AJUBA, TRIM10, S100A9, S100A8, GTSF1, SKAP2, ISYNA1, LOC533307, EPB42, ALOX15, PXN, GABARAP, RASGRP4, PRDX5, CCNB1, MICAL1, MYO6, S100A12, NFE2, VDR, PLK1, PARVA, TDRD7, ARHGAP26, CCDC88B, BHMT, PPP1R1B, RANBP10, CASS4, UBA1, F…
UP_KW_PTM	KW-0597~Phosphoprotein	196	18.756	3.48427e-05	419	3107	8340	1.25564	0.000769527	0.000670233	MSANTD3, F11R, MKI67, PHB2, AQP1, GJA1, LOC511386, RPS6KA2, PCLAF, EPHB2, GLUL, SLC35A5, SERPINF1, ACTN1, STARD9, TALDO1, PPP1R3B, KIF20A, SKAP2, EPB42, SDC2, IQGAP3, PRDX5, MICAL1, MYO6, STK38L, NFE2, TMEM184B, GADD45A, PLK1, FN1, MICAL2, PYCR1, NR2F2, PGA5, PRRC2A, COL1A1, EHD1, SLC6A6, HAL, BHMT, SLC6A9, PTK7, PPP1R1B, RANBP10, SDC1, CDS2, RYR1, PIGR, BTG1, HBA, OTUD7B, NHSL2, MAP1LC3A, NEFL, …
GOTERM_CC_DIRECT	GO:0005737~cytoplasm	205	19.6172	0.000422022	900	3733	20380	1.24353	0.025163	0.0240552	TP53RK, PHB2, NUDT3, HERC5, GJA1, LOC511386, RPS6KA2, IL12B, CHAC2, FBXO5, CPNE2, GLUL, VPS39, SDS, IL1R2, STARD9, TALDO1, YOD1, TIAM2, SFRP4, BIN3, CYP2C87, HECW2, PADI3, TXNIP, PADI4, TRIB1, TRIM10, NAIP, GTSF1, SKAP2, EPB42, EPAS1, NCAPG, MEFV, IQGAP3, SAMSN1, CRACR2A, PRDX5, MICAL1, MYO6, RNF217, S100A12, CDR2, S100A11, SRPK2, CCR1, NFE2, GADD45A, PLK1, PARVA, COL1A1, CCDC88B, HAL, BHMT, PPP1…
UP_SEQ_FEATURE	COMPBIAS:Polar residues	288	27.5598	0.000222884	933	5661	22002	1.19972	0.0331995	0.0326263	ADAMDEC1, IFITM1, SPARC, LOC100336941, DIXDC1, MKI67, ZDHHC2, BACH1, ABCA13, CDC20, GJA1, LOC520402, HERC1, LURAP1L, PCLAF, VSTM1, SOX6, TBC1D10B, IL15RA, SLC11A1, IFRD1, STARD9, SYTL1, ADGRA3, KCNK17, PIMREG, C3H1ORF162, TIAM2, TIAM1, PARD3, MAP1B, HECW2, RUBCNL, ULK1, KIF20A, KCTD12, IGSF6, CDCA3, SDC2, C15H11ORF52, TWIST1, BAZ2B, MEFV, SAMSN1, DEDD2, MTDH, DHX34, MICAL1, PIP5K1C, NTSR1, SRPK2,…
UP_SEQ_FEATURE	REGION:Disordered	572	54.7368	1.14059e-05	933	11988	22002	1.1252	0.00346505	0.00340521	NCKAP1, CDA, ADAMDEC1, SCT, SERPINE1, CLDN1, BACH1, ABCA13, PREX1, GJA1, LURAP1L, LOC511386, VSTM1, PROK2, SDS, STARD9, SYTL1, DKK3, C3H1ORF162, HECW2, PARD3, MAP1B, SKAP2, CDCA3, C15H11ORF52, NCAPG, BAZ2B, NRADD, MEFV, SAMSN1, DEDD2, MTDH, CRACR2A, MYO6, RNF217, PIP5K1B, PIP5K1C, ELANE, S100A11, NFE2, LOC101905505, FYB1, PLK1, RAB3IP, FN1, BTBD11, AZU1, CDC6, NR2F2, PBX4, ELL2, TMEM198, PRRC2A, …

## Sheet: Suppl. Table S4D
DAVID Bioinformatic Analysis. Functional annotation clustering of up-regulated genes in comparison of E. coli(+) EARLY v CONT cows, each n=6 cows
Annotation Cluster 1	Enrichment Score: 8.865
Category	Term	Count	%	PValue	List Total	Pop Hits	Pop Total	Fold Enrichment	P(BH)	FDR	Genes
UP_SEQ_FEATURE	CARBOHYD:N-linked (GlcNAc...) asparagine	104	9.95215	2.08296e-15	933	1060	22002	2.31371	2.7745e-12	2.7266e-12	SLC46A3, CHRM3, SCARB1, IL1RN, ITPRIP, SPARC, SERPINE1, HP, ICAM3, PLAT, F11R, AQP1, LOXL2, ADORA1, IL12B, ENPP4, SLC35A5, IFNAR2, ENTPD1, SERPINF1, SLC11A1, IGFBP3, KCNK17, PLA2G15, CRISPLD2, PLBD2, IFNAR1, CPB2, ABHD2, GPR84, SLC1A5, SPATA6, FUT7, ST8SIA4, A2M, CD300LG, CD164, CD163, TFPI2, FN1, INHBA, IGF2R, SLC6A6, COL1A2, SLC6A9, SELL, SLC26A8, SDC1, ALPL, CPE, ITM2B, FBN1, LGALS3BP, PIGR, O…
UP_SEQ_FEATURE	TOPO_DOM:Extracellular	53	5.07177	2.99674e-07	933	579	22002	2.15863	0.000199583	0.000196137	SLC46A3, PIGR, CHRM3, SCARB1, ITPRIP, ICAM3, SLC2A3, F11R, TREM1, CLDN1, SLC6A2, AQP1, GJA1, ADGRE5, ADORA1, ENPP4, MUC15, IFNAR2, ENTPD1, TRPC6, ITGA3, SLC11A1, TNFRSF1A, TYROBP, TMX1, CD44, IFNAR1, ABHD2, SDC2, PTAFR, CXCR4, GPR84, SLC1A5, FUT7, CXCR1, MPZL3, CD300LG, KCNJ2, SEMA4A, CD164, CD163, GPR4, SLC6A6, SLC6A9, SELL, SLCO3A1, IL2RA, SLC26A8, PMP22, SDC1, FAS, RHAG, TMEM229B
UP_SEQ_FEATURE	TOPO_DOM:Cytoplasmic	68	6.50718	4.063e-06	933	892	22002	1.79773	0.00180397	0.00177282	SLC46A3, PIGR, CHRM3, SCARB1, ITPRIP, MPV17L, HEPACAM2, ICAM3, SLC2A3, F11R, TREM1, CLDN1, SLC6A2, AQP1, SYNE1, GJA1, ADGRE5, ADORA1, TSPO, ENPP4, MUC15, IFNAR2, ENTPD1, DGAT2, TRPC6, ITGA3, SLC11A1, TNFRSF1A, TYROBP, TMX1, ATP6V0C, CD44, IFNAR1, ABHD2, SDC2, PTAFR, CXCR4, GPR84, SLC1A5, SNN, FUT7, CXCR1, ST8SIA4, GCNT3, MPZL3, CD300LG, KCNJ2, SEMA4A, CD164, CD163, GPR4, IGF2R, SLC6A6, SLC6A9, SE…
Annotation Cluster 2	Enrichment Score: 4.730
Category	Term	Count	%	PValue	List Total	Pop Hits	Pop Total	Fold Enrichment	Benjamini	FDR	Genes
UP_KW_DOMAIN	KW-0732~Signal	257	24.5933	7.44837e-15	646	3743	14354	1.52565	2.01106e-13	2.01106e-13	SLC46A3, ADAMDEC1, IL1RN, SPARC, LOC100847119, LOC100336941, SERPINE1, ICAM3, ICAM4, F11R, LOC520402, PROK2, VSTM1, IL12B, VSIG4, EPHB2, PGLYRP1, PRSS2, IL15RA, IL1R1, IL1R2, SERPINF1, DEFB10, ADGRA3, LOC618071, RNASE2, LOC539818, EREG, DKK3, SFRP4, CATHL6, CATHL5, CATHL4, CYP2C87, CRISPLD2, CD109, CATHL3, CATHL2, CATHL1, NAIP, CD101, PLBD2, IGSF6, LOC100301263, GYPB, SDC2, TGFA, THY1, OTOA, STC2…
UP_KW_PTM	KW-1015~Disulfide bond	175	16.7464	0.884398	419	3698	8340	0.94194	1	0.9	CHRM3, SCARB1, IL1RN, ADAMDEC1, SPARC, LOC100847119, DEFB7, LOC100336941, CD80, HP, TNC, ICAM3, PLAT, DEFB1, F11R, CLDN1, LOXL2, GJA1, LOC520402, PLAU, LOC618463, ADORA1, IL12B, PROK2, ENPP4, VSIG4, EPHB2, PGLYRP1, PRSS2, TGM2, IFNAR2, IL15RA, ENTPD1, IGFBP3, DEFB10, ADGRA3, MAT1A, DKK3, EREG, PLA2G15, TYROBP, CATHL6, CATHL5, JAML, COL4A2, CATHL4, TMX1, CRISPLD2, CATHL3, CATHL2, CATHL1, PLBD2, CD…
UP_KW_PTM	KW-0325~Glycoprotein	175	16.7464	0.976068	419	3853	8340	0.904047	1	0.976068	SLC46A3, CHRM3, SCARB1, IL1RN, ITPRIP, SPARC, LOC100847119, LOC100336941, CD80, SERPINE1, HP, TNC, ICAM3, PLAT, IL1RAP, F11R, AQP1, LOXL2, IL18RAP, LOC618463, ADORA1, IL12B, ENPP4, EPHB2, SLC35A5, IFNAR2, SEMA6B, ENTPD1, IL1R1, SERPINF1, SLC11A1, IGFBP3, ADGRA3, PLA2G15, TYROBP, JAML, CRISPLD2, PLBD2, CD101, IFNAR1, NOTCH2, CPB2, SEMA7A, IGSF6, ABHD2, SDC2, LTBP4, FBLN1, GPR84, SLC1A5, FBLN2, SPA…
Annotation Cluster 3	Enrichment Score: 3.914
Category	Term	Count	%	PValue	List Total	Pop Hits	Pop Total	Fold Enrichment	Benjamini	FDR	Genes
INTERPRO	IPR018216:Cathelicidin, conserved site	7	0.669856	9.86839e-07	920	10	21859	16.6318	0.000677959	0.000670064	CATHL6, CATHL5, CATHL4, CATHL3, CATHL2, CATHL1, CAMP
UP_KW_MOLECULAR_FUNCTION	KW-0929~Antimicrobial	17	1.62679	1.6032e-06	408	99	10229	4.30513	0.000136272	0.000126652	DEFB7, HP, DEFB10, DEFB1, CATHL6, CATHL5, CATHL4, CATHL3, CATHL2, CATHL1, CHI3L1, PGLYRP1, DEFB4A, S100A9, CAMP, S100A8, LTF
GOTERM_BP_DIRECT	GO:0061844~antimicrobial humoral immune response mediated by antimicrobial peptide	13	1.24402	3.88447e-06	849	48	16524	5.2712	0.00575483	0.00572764	PGLYRP4, CXCL13, CXCL2, CATHL6, CATHL5, CATHL4, CATHL2, CATHL1, S100A12, PGLYRP1, S100A9, CAMP, LTF
INTERPRO	IPR001894:Cathelicidin	7	0.669856	4.03768e-06	920	12	21859	13.8599	0.00181938	0.00179819	CATHL6, CATHL5, CATHL4, CATHL3, CATHL2, CATHL1, CAMP
UP_KW_MOLECULAR_FUNCTION	KW-0044~Antibiotic	14	1.33971	1.43797e-05	408	80	10229	4.38744	0.000611135	0.000567996	DEFB7, HP, DEFB10, DEFB1, CATHL6, CATHL5, CATHL4, CATHL3, CATHL2, CATHL1, PGLYRP1, DEFB4A, CAMP, LTF
UP_KW_PTM	KW-0873~Pyrrolidone carboxylic acid	12	1.14833	4.96469e-05	419	53	8340	4.50669	0.000769527	0.000670233	COL1A1, COL1A2, CATHL5, DEFB7, CATHL3, CATHL2, CATHL1, FN1, DPT, DEFB10, DEFB4A, PGLYRP1
GOTERM_MF_DIRECT	GO:0001530~lipopolysaccharide binding	9	0.861244	0.000147352	804	36	18058	5.61505	0.032375	0.0322278	SCARB1, CATHL6, CATHL5, CATHL4, CATHL2, PTAFR, CATHL1, CAMP, LTF
KEGG_PATHWAY	bta05150:Staphylococcus aureus infection	17	1.62679	0.000238492	492	108	8979	2.87269	0.0045441	0.0037179	SELPLG, C5AR1, PTAFR, FGG, LOC112443481, DEFB10, DEFB1, FCAR, CATHL6, KRT17, CATHL5, CATHL4, CATHL3, CATHL2, CATHL1, LOC112441458, CAMP
GOTERM_BP_DIRECT	GO:0050829~defense response to Gram-negative bacterium	12	1.14833	0.00032388	849	63	16524	3.70722	0.106628	0.106125	CATHL6, CATHL5, CATHL4, SLC11A1, CATHL2, CATHL1, HMGB2, IL12B, DEFB1, CAMP, AQP1, LTF
GOTERM_BP_DIRECT	GO:0050830~defense response to Gram-positive bacterium	14	1.33971	0.000589616	849	89	16524	3.06158	0.152231	0.151512	PGLYRP4, C5AR1, LOC107131333, HMGB2, DEFB1, FGR, CATHL6, CATHL5, CATHL4, CATHL2, CATHL1, PGLYRP1, CAMP, MYD88
GOTERM_BP_DIRECT	GO:0006952~defense response	7	0.669856	0.0030878	849	29	16524	4.69794	0.326755	0.325211	CATHL6, CATHL5, STAT2, CATHL3, STAT3, CATHL1, TNFRSF1A
KEGG_PATHWAY	bta04970:Salivary secretion	13	1.24402	0.0102468	492	103	8979	2.3034	0.0707746	0.0579065	CHRM3, LOC112443481, BST1, CATHL6, DMBT1, CATHL5, CATHL4, CATHL3, CATHL2, CATHL1, LOC112441458, PLCB1, CAMP
UP_KW_PTM	KW-0027~Amidation	4	0.382775	0.352448	419	42	8340	1.89567	0.791733	0.689574	CATHL4, SCT, CATHL2, CAMP
Annotation Cluster 4	Enrichment Score: 3.621
Category	Term	Count	%	PValue	List Total	Pop Hits	Pop Total	Fold Enrichment	Benjamini	FDR	Genes
INTERPRO	IPR013783:Immunoglobulin-like fold	78	7.46411	2.75409e-07	920	1007	21859	1.84038	0.000378413	0.000374006	PIGR, LOC100847119, LOC100336941, CD80, HEPACAM2, TNC, PTPRM, SIRPB2, ICAM3, ICAM4, IL1RAP, F11R, TREM1, FCAR, VSIR, TGM1, IL18RAP, LOC618463, IL12B, LOC100139209, EMB, VSIG4, EPHB2, LOC104973826, IL6R, TGM3, TGM2, IL13RA1, IFNAR2, NXPE3, KIRREL1, IL1R1, IFNGR1, IL1R2, NRG1, ADGRA3, LOC509881, GPCPD1, OSCAR, ASPM, JAML, CD109, COL6A3, LOC789748, CD101, IFNAR1, SEMA7A, IGSF6, EPB42, LOC107131224, …
INTERPRO	IPR003599:Immunoglobulin subtype	47	4.49761	6.62074e-06	920	546	21859	2.04526	0.00181938	0.00179819	PIGR, IGSF6, LOC100847119, LOC100336941, CD80, HEPACAM2, PTPRM, ICAM3, SIRPB2, LOC107131224, IL1RAP, F11R, TREM1, FCAR, VSIR, IL1RL1, IL18RAP, LOC618463, LOC407171, LOC100139209, EMB, CD300LF, MPZL3, LOC104973826, CD300LG, IL6R, LOC100297192, KIRREL1, IL1R1, IL1R2, MYBPH, ADGRA3, NRG1, LOC509881, JAML, PTK7, TARM1, LOC789748, LOC112441502, SIGLEC8, FGFR2, LOC536097, NECTIN2, CD101, IL18R1, CD244,…
UP_SEQ_FEATURE	DOMAIN:Ig-like	52	4.97608	8.07125e-05	933	688	22002	1.78236	0.0169753	0.0166822	PIGR, LOC100847119, LOC100336941, CD80, HEPACAM2, PTPRM, SIRPB2, IL1RAP, F11R, TREM1, VSIR, IL18RAP, LOC618463, IL12B, LOC100139209, EMB, VSIG4, LOC104973826, IL6R, KIRREL1, IL1R1, IL1R2, NRG1, ADGRA3, LOC509881, OSCAR, JAML, LOC789748, CD101, SEMA7A, IGSF6, LOC107131224, THY1, IL1RL1, LOC407171, SLAMF6, CD300LF, MPZL3, CD300LG, LOC100297192, SEMA4D, MYBPH, PTK7, TARM1, LOC112441502, SIGLEC8, LOC…
INTERPRO	IPR007110:Immunoglobulin-like domain	52	4.97608	0.000116414	920	703	21859	1.75748	0.0199941	0.0197613	PIGR, LOC100847119, LOC100336941, CD80, HEPACAM2, PTPRM, SIRPB2, IL1RAP, F11R, TREM1, VSIR, IL18RAP, LOC618463, IL12B, LOC100139209, EMB, VSIG4, LOC104973826, IL6R, KIRREL1, IL1R1, IL1R2, NRG1, ADGRA3, LOC509881, OSCAR, JAML, LOC789748, CD101, SEMA7A, IGSF6, LOC107131224, THY1, IL1RL1, LOC407171, SLAMF6, CD300LF, MPZL3, CD300LG, LOC100297192, SEMA4D, MYBPH, PTK7, TARM1, LOC112441502, SIGLEC8, LOC…
SMART	SM00409:IG	47	4.49761	0.00134958	543	546	10138	1.60715	0.150591	0.150092	PIGR, IGSF6, LOC100847119, LOC100336941, CD80, HEPACAM2, PTPRM, ICAM3, SIRPB2, LOC107131224, IL1RAP, F11R, TREM1, FCAR, VSIR, IL1RL1, IL18RAP, LOC618463, LOC407171, LOC100139209, EMB, CD300LF, MPZL3, LOC104973826, CD300LG, IL6R, LOC100297192, KIRREL1, IL1R1, IL1R2, MYBPH, ADGRA3, NRG1, LOC509881, JAML, PTK7, TARM1, LOC789748, LOC112441502, SIGLEC8, FGFR2, LOC536097, NECTIN2, CD101, IL18R1, CD244,…
INTERPRO	IPR003598:Immunoglobulin subtype 2	22	2.10526	0.00249615	920	254	21859	2.05793	0.16332	0.161418	KIRREL1, SEMA4D, LOC100336941, IL1R2, HEPACAM2, MYBPH, LOC107131224, NRG1, F11R, IL1RL1, PTK7, LOC618463, TARM1, IL12B, LOC407171, LOC789748, LOC112441502, SIGLEC8, LOC104973826, IL6R, FGFR2, SIGLEC5
INTERPRO	IPR013106:Immunoglobulin V-set	26	2.48804	0.0060415	920	345	21859	1.79059	0.296465	0.293013	PIGR, IGSF6, LOC100847119, LOC100336941, CD80, SIRPB2, LOC107131224, F11R, TREM1, VSIR, LOC618463, VSIG4, CD300LF, MPZL3, LOC104973826, CD300LG, LOC100297192, LOC509881, JAML, LOC789748, LOC112441502, SIGLEC8, LOC536097, NECTIN2, CD101, SIGLEC5
SMART	SM00408:IGc2	22	2.10526	0.0310446	543	254	10138	1.61712	0.625031	0.622961	KIRREL1, SEMA4D, LOC100336941, IL1R2, HEPACAM2, MYBPH, LOC107131224, NRG1, F11R, IL1RL1, PTK7, LOC618463, TARM1, IL12B, LOC407171, LOC789748, LOC112441502, SIGLEC8, LOC104973826, IL6R, FGFR2, SIGLEC5
Annotation Cluster 5	Enrichment Score: 3.496
Category	Term	Count	%	PValue	List Total	Pop Hits	Pop Total	Fold Enrichment	Benjamini	FDR	Genes
KEGG_PATHWAY	bta04512:ECM-receptor interaction	16	1.5311	8.47012e-05	492	89	8979	3.2809	0.00235236	0.00192466	ITGA3, TNC, FN1, LAMC2, LAMB1, LAMC1, COL1A1, COL1A2, RELN, COL4A2, COL6A2, COL6A1, SPP1, COL6A3, SDC1, CD44
KEGG_PATHWAY	bta04510:Focal adhesion	26	2.48804	9.50449e-05	492	201	8979	2.3607	0.00235236	0.00192466	PXN, TNC, PIK3CD, LAMC2, LAMC1, EGFR, CCND3, PAK1, RELN, SPP1, RAC2, PIP5K1B, PIP5K1C, FLNC, MAPK3, ITGA3, ACTN1, FN1, PARVA, LAMB1, COL1A1, COL1A2, COL4A2, COL6A2, COL6A1, COL6A3
KEGG_PATHWAY	bta04151:PI3K-Akt signaling pathway	37	3.54067	0.000790229	492	379	8979	1.78166	0.0106681	0.00872844	CDKN1A, IRS1, TNC, PIK3CD, TGFA, LAMC2, LAMC1, FOXO3, PIK3CG, EGFR, CCND3, RELN, GNG2, GNG7, SPP1, EIF4EBP1, JAK2, IL6R, MAPK3, IFNAR2, ITGA3, FN1, OSM, LAMB1, EREG, COL1A1, EFNA3, COL1A2, COL4A2, IL2RA, COL6A2, COL6A1, COL6A3, SGK1, FGFR2, IFNAR1, BCL2L1
KEGG_PATHWAY	bta05165:Human papillomavirus infection	34	3.25359	0.00162997	492	352	8979	1.76278	0.0210479	0.017221	NOTCH2, CDKN1A, PXN, TNC, PIK3CD, LAMC2, LAMC1, EGFR, OASL, CCND3, RELN, CASP3, SPP1, EIF4EBP1, MAPK3, IFNAR2, ITGA3, STAT2, FN1, LAMB1, WNT9A, TNFRSF1A, CCNA2, COL1A1, COL1A2, PKM, COL4A2, PARD3, COL6A2, COL6A1, COL6A3, FAS, ATP6V0C, IFNAR1
Annotation Cluster 6	Enrichment Score: 3.122
Category	Term	Count	%	PValue	List Total	Pop Hits	Pop Total	Fold Enrichment	Benjamini	FDR	Genes
KEGG_PATHWAY	bta01523:Antifolate resistance	12	1.14833	6.23967e-05	492	50	8979	4.38	0.00216365	0.00177026	LOC107131271, LOC522174, LOC100847574, LOC107131273, LOC520016, LOC107131218, IL1B, LOC509854, LOC107131247, FOLR3, LOC107131259, LOC100337053
KEGG_PATHWAY	bta02010:ABC transporters	14	1.33971	6.55651e-05	492	68	8979	3.75735	0.00216365	0.00177026	LOC107131271, LOC522174, LOC107131273, LOC100847574, ABCA6, LOC509854, LOC107131247, ABCA7, LOC107131259, ABCB11, ABCA13, LOC520016, LOC107131218, LOC100337053
KEGG_PATHWAY	bta04976:Bile secretion	15	1.43541	0.00181687	492	106	8979	2.58255	0.0215844	0.01766	LOC107131271, SCARB1, LOC522174, LOC107131273, LOC100847574, SCT, LOC509854, LOC107131247, LOC107131259, ABCB11, AQP1, CA2, LOC520016, LOC107131218, LOC100337053
KEGG_PATHWAY	bta04024:cAMP signaling pathway	21	2.00957	0.0436309	492	243	8979	1.57716	0.172778	0.141364	LOC107131271, LOC522174, LOC107131273, LOC100847574, LOC509854, PTGER2, LOC527744, ARAP3, PIK3CD, LOC107131247, LOC107131259, NFKBIA, TIAM1, PAK1, LOC520016, LOC107131218, PPP1R1B, ADORA1, RAC2, LOC100337053, MAPK3
Annotation Cluster 7	Enrichment Score: 3.119
Category	Term	Count	%	PValue	List Total	Pop Hits	Pop Total	Fold Enrichment	Benjamini	FDR	Genes
GOTERM_MF_DIRECT	GO:0004908~interleukin-1 receptor activity	5	0.478469	1.87238e-05	804	5	18058	22.4602	0.0054923	0.00546734	IL1RL1, IL1R1, IL1R2, IL1RAP, IL18R1
INTERPRO	IPR004074:Interleukin-1 receptor, type I/II	5	0.478469	4.35054e-05	920	6	21859	19.7998	0.00996273	0.00984672	IL1RL1, IL1R1, IL1R2, IL1RAP, IL18R1
INTERPRO	IPR015621:Interleukin-1 receptor family	6	0.574163	8.03718e-05	920	12	21859	11.8799	0.0157758	0.0155921	IL1RL1, IL18RAP, IL1R1, IL1R2, IL1RAP, IL18R1
INTERPRO	IPR000157:Toll/interleukin-1 receptor homology (TIR) domain	7	0.669856	0.000381193	920	24	21859	6.92994	0.0476144	0.04706	IL1RL1, IL18RAP, IL1R1, IL1RAP, IL18R1, MYD88, TIRAP
UP_SEQ_FEATURE	DOMAIN:TIR	7	0.669856	0.000631464	933	26	22002	6.349	0.0646407	0.0635246	IL1RL1, IL18RAP, IL1R1, IL1RAP, IL18R1, MYD88, TIRAP
SMART	SM00255:TIR	6	0.574163	0.00528716	543	22	10138	5.09191	0.319345	0.318287	IL1RL1, IL18RAP, IL1R1, IL1RAP, IL18R1, MYD88
GOTERM_BP_DIRECT	GO:0051092~positive regulation of NF-kappaB transcription factor activity	13	1.24402	0.0203232	849	120	16524	2.10848	0.898385	0.89414	IL18, IL1RAP, TIRAP, MTDH, IL18RAP, SLCO3A1, IL1B, FLOT1, CAPN3, ADAM8, IL18R1, MYD88, LTF
UP_KW_LIGAND	KW-0520~NAD	14	1.33971	0.0660804	253	162	4971	1.69799	0.726885	0.726885	DHRS12, PARP6, ISYNA1, HPGD, IL1R1, IL1RAP, ART4, IL1RL1, CYB5R1, IL18RAP, DHRS9, LOC618664, ALDH3B1, IL18R1
Annotation Cluster 8	Enrichment Score: 2.868
Category	Term	Count	%	PValue	List Total	Pop Hits	Pop Total	Fold Enrichment	Benjamini	FDR	Genes
UP_SEQ_FEATURE	METAL:Calcium 2	11	1.05263	0.000224321	933	61	22002	4.25249	0.0331995	0.0326263	NOTCH2, RPH3A, ANXA1, MMP2, DYSF, S100A12, PLA2G4A, S100A9, MMP9, PLCD1, TGM3
UP_SEQ_FEATURE	METAL:Calcium 3	8	0.76555	0.000471959	933	34	22002	5.5487	0.0559042	0.0549389	NOTCH2, RPH3A, ANXA1, MMP2, DYSF, MMP9, PLCD1, TGM3
UP_SEQ_FEATURE	METAL:Calcium 3; via carbonyl oxygen	7	0.669856	0.000503641	933	25	22002	6.60296	0.0559042	0.0549389	NOTCH2, RPH3A, ANXA1, MMP2, MMP9, PLCD1, TGM3
UP_SEQ_FEATURE	METAL:Calcium 1; via carbonyl oxygen	9	0.861244	0.000727936	933	47	22002	4.5157	0.0646407	0.0635246	NOTCH2, RPH3A, ANXA1, MMP2, DYSF, S100A12, PLA2G4A, S100A9, TGM3
UP_SEQ_FEATURE	METAL:Calcium 1	9	0.861244	0.00164097	933	53	22002	4.00449	0.121432	0.119335	RPH3A, ANXA1, MMP2, DYSF, S100A12, PLA2G4A, S100A9, MMP9, TGM3
UP_SEQ_FEATURE	METAL:Calcium 2; via carbonyl oxygen	8	0.76555	0.00203102	933	43	22002	4.38735	0.142385	0.139927	RPH3A, ANXA1, MMP2, PLA2G4A, S100A9, MMP9, PLCD1, TGM3
UP_SEQ_FEATURE	METAL:Calcium 4	3	0.287081	0.0643627	933	10	22002	7.0746	1	0.983471	RPH3A, ANXA1, DYSF
Annotation Cluster 9	Enrichment Score: 2.804
Category	Term	Count	%	PValue	List Total	Pop Hits	Pop Total	Fold Enrichment	Benjamini	FDR	Genes
GOTERM_MF_DIRECT	GO:0005509~calcium ion binding	59	5.64593	1.898e-07	804	638	18058	2.07704	0.000167024	0.000166265	RYR1, DGKG, SPARC, USP32, DYSF, VLDLR, LOXL2, RPH3A, RAB44, ADGRE5, ADGRE3, DNER, CAPN3, CAPN1, ANXA9, PRSS2, TGM3, TGM2, PLA2G4F, ANXA1, TESC, ACTN1, PLA2G4A, PADI3, CDH13, ADAM8, PADI4, LCP1, PLCB1, MCTP2, TKT, S100A9, PVALB, S100A8, NOTCH2, LTBP4, FBLN1, NOL3, FSTL1, FBLN2, RASGRP4, CRACR2A, S100A12, S100A11, GCA, LOC508459, TUBB4A, SYT7, EHD1, CAPN14, NIN, SELL, MGP, LPCAT2, ALPL, EFHB, PLCD1…
UP_SEQ_FEATURE	DOMAIN:EF-hand	24	2.29665	1.30069e-05	933	199	22002	2.84406	0.00346505	0.00340521	DGKG, SPARC, GCA, USP32, ACTN1, TESC, FSTL1, RASGRP4, EHD1, RAB44, CAPN14, CRACR2A, NIN, LPCAT2, S100A12, CAPN3, LCP1, CAPN1, EFHB, S100A9, PVALB, PLCD1, S100A8, S100A11
INTERPRO	IPR002048:EF-hand domain	23	2.20096	0.000168718	920	221	21859	2.47274	0.0257577	0.0254577	DGKG, GCA, USP32, ACTN1, TESC, FSTL1, RASGRP4, EHD1, RAB44, CAPN14, CRACR2A, NIN, LPCAT2, S100A12, CAPN3, LCP1, CAPN1, EFHB, S100A9, PVALB, PLCD1, S100A8, S100A11
INTERPRO	IPR011992:EF-hand-like domain	25	2.39234	0.000342409	920	264	21859	2.24998	0.047047	0.0464992	RYR1, DGKG, SPARC, USP32, FSTL1, RAB44, CRACR2A, S100A12, CAPN3, CAPN1, S100A11, GCA, TESC, ACTN1, EHD1, CAPN14, NIN, LPCAT2, LCP1, EFHB, PLCB1, S100A9, PLCD1, PVALB, S100A8
INTERPRO	IPR018247:EF-Hand 1, calcium-binding site	18	1.72249	0.00124496	920	176	21859	2.42998	0.114038	0.11271	DGKG, SPARC, GCA, USP32, ACTN1, TESC, EHD1, CAPN14, CRACR2A, LPCAT2, S100A12, CAPN3, LCP1, CAPN1, EFHB, PVALB, PLCD1, S100A11
SMART	SM00054:EFh	16	1.5311	0.0112701	543	146	10138	2.04607	0.486223	0.484613	DGKG, GCA, USP32, ACTN1, TESC, CAPN14, CRACR2A, LPCAT2, S100A12, CAPN3, LCP1, EFHB, S100A9, PVALB, S100A8, S100A11
UP_SEQ_FEATURE	DOMAIN:EF-hand 1	9	0.861244	0.0149469	933	76	22002	2.7926	0.438416	0.430846	ACTN1, S100A12, CAPN3, CAPN1, S100A9, FSTL1, PVALB, PLCD1, S100A8
UP_SEQ_FEATURE	DOMAIN:EF-hand 2	9	0.861244	0.0185331	933	79	22002	2.68656	0.474732	0.466534	ACTN1, S100A12, CAPN3, CAPN1, S100A9, FSTL1, PVALB, PLCD1, S100A8
UP_SEQ_FEATURE	CA_BIND:2	4	0.382775	0.367578	933	51	22002	1.84957	1	0.983471	CAPN3, CAPN1, PVALB, PLCD1
UP_SEQ_FEATURE	CA_BIND:1	4	0.382775	0.447769	933	58	22002	1.62634	1	0.983471	CAPN3, CAPN1, PVALB, PLCD1
Annotation Cluster 10	Enrichment Score: 2.663
Category	Term	Count	%	PValue	List Total	Pop Hits	Pop Total	Fold Enrichment	Benjamini	FDR	Genes
KEGG_PATHWAY	bta04933:AGE-RAGE signaling pathway in diabetic complications	17	1.62679	0.000135464	492	103	8979	3.01214	0.00298658	0.00244356	MMP2, STAT3, SERPINE1, FN1, PIK3CD, MAPK14, MAPK13, COL1A1, COL3A1, COL1A2, COL4A2, IL1B, CASP3, PLCB1, JAK2, PLCD1, MAPK3
KEGG_PATHWAY	bta04926:Relaxin signaling pathway	16	1.5311	0.00514687	492	131	8979	2.22901	0.0449594	0.036785	MMP2, PIK3CD, ARRB2, MAPK14, MMP9, EGFR, MAPK13, COL1A1, NFKBIA, COL3A1, COL1A2, GNG2, COL4A2, GNG7, PLCB1, MAPK3
KEGG_PATHWAY	bta04611:Platelet activation	14	1.33971	0.0147263	492	121	8979	2.11157	0.08411	0.0688173	PLA2G4F, FGG, PIK3CD, PLA2G4A, MAPK14, PIK3CG, MAPK13, COL1A1, COL3A1, COL1A2, P2RX1, TBXAS1, PLCB1, MAPK3
Annotation Cluster 11	Enrichment Score: 2.615
Category	Term	Count	%	PValue	List Total	Pop Hits	Pop Total	Fold Enrichment	Benjamini	FDR	Genes
GOTERM_MF_DIRECT	GO:0004867~serine-type endopeptidase inhibitor activity	16	1.5311	0.000667586	804	130	18058	2.76433	0.0979127	0.0974676	SERPINB4, ITIH3, SERPINB2, SERPINF1, TFPI2, SERPINE1, LOC100850808, LOC281376, LOC511106, LOC112445470, LOC107131803, LOC511695, CD109, COL6A3, A2M, LOC506828
INTERPRO	IPR023795:Protease inhibitor I4, serpin, conserved site	9	0.861244	0.00121016	920	51	21859	4.1929	0.114038	0.11271	LOC107131803, SERPINB4, SERPINB2, LOC511695, SERPINF1, SERPINE1, LOC281376, LOC511106, LOC112445470
INTERPRO	IPR023796:Serpin domain	9	0.861244	0.00199656	920	55	21859	3.88796	0.137164	0.135566	LOC107131803, SERPINB4, SERPINB2, LOC511695, SERPINF1, SERPINE1, LOC281376, LOC511106, LOC112445470
INTERPRO	IPR000215:Serpin family	9	0.861244	0.00199656	920	55	21859	3.88796	0.137164	0.135566	LOC107131803, SERPINB4, SERPINB2, LOC511695, SERPINF1, SERPINE1, LOC281376, LOC511106, LOC112445470
UP_SEQ_FEATURE	DOMAIN:SERPIN	8	0.76555	0.00302293	933	46	22002	4.10122	0.161737	0.158944	LOC107131803, SERPINB4, SERPINB2, LOC511695, SERPINE1, LOC281376, LOC511106, LOC112445470
GOTERM_BP_DIRECT	GO:0010951~negative regulation of endopeptidase activity	12	1.14833	0.0067915	849	91	16524	2.56654	0.479124	0.476861	LOC107131803, SERPINB4, ITIH3, SERPINB2, LOC511695, SERPINF1, TFPI2, SERPINE1, LOC281376, LOC511106, A2M, LOC112445470
SMART	SM00093:SERPIN	9	0.861244	0.00749812	543	54	10138	3.11172	0.377405	0.376156	LOC107131803, SERPINB4, SERPINB2, LOC511695, SERPINF1, SERPINE1, LOC281376, LOC511106, LOC112445470
Annotation Cluster 12	Enrichment Score: 2.592
Category	Term	Count	%	PValue	List Total	Pop Hits	Pop Total	Fold Enrichment	Benjamini	FDR	Genes
INTERPRO	IPR001715:Calponin homology domain	12	1.14833	0.00076814	920	84	21859	3.39425	0.0811865	0.0802411	CNN2, ASPM, MICAL1, ACTN1, DIXDC1, MICAL2, PARVA, LCP1, FLNC, NAV2, SPTB, IQGAP3
UP_SEQ_FEATURE	DOMAIN:Calponin-homology (CH)	12	1.14833	0.000817144	933	84	22002	3.36886	0.0680272	0.0668526	CNN2, ASPM, MICAL1, ACTN1, DIXDC1, MICAL2, PARVA, LCP1, FLNC, NAV2, SPTB, IQGAP3
SMART	SM00033:CH	12	1.14833	0.000878336	543	68	10138	3.29477	0.150591	0.150092	CNN2, ASPM, MICAL1, ACTN1, DIXDC1, MICAL2, PARVA, LCP1, FLNC, NAV2, SPTB, IQGAP3
INTERPRO	IPR001589:Actinin-type, actin-binding, conserved site	4	0.382775	0.0778425	920	24	21859	3.95996	1	0.989075	ACTN1, LCP1, FLNC, SPTB
Annotation Cluster 13	Enrichment Score: 2.566
Category	Term	Count	%	PValue	List Total	Pop Hits	Pop Total	Fold Enrichment	Benjamini	FDR	Genes
INTERPRO	IPR000742:Epidermal growth factor-like domain	28	2.67943	5.905e-06	920	247	21859	2.69342	0.00181938	0.00179819	NOTCH2, TENM1, ADAMDEC1, TNC, LTBP4, TGFA, LAMC2, FBLN1, PLAT, VLDLR, LAMC1, FBLN2, RELN, ADGRE5, PLAU, ADGRE3, DNER, ADAM23, LOC508459, NRG1, LAMB1, SORL1, EREG, ADAM19, SELL, ADAM8, FBN1, MEGF9
UP_SEQ_FEATURE	DOMAIN:EGF-like	23	2.20096	8.92094e-05	933	210	22002	2.58279	0.0169753	0.0166822	NOTCH2, TENM1, ADAMDEC1, LOC508459, LTBP4, TGFA, NRG1, FBLN1, PLAT, VLDLR, FBLN2, EREG, ADAM19, RELN, SELL, ADGRE5, PLAU, ADGRE3, HYAL2, ADAM23, DNER, ADAM8, FBN1
UP_KW_DOMAIN	KW-0245~EGF-like domain	18	1.72249	0.000214258	646	142	14354	2.8166	0.00192833	0.00192833	TENM1, ADAMDEC1, TNC, TGFA, NRG1, PLAT, VLDLR, SORL1, EREG, ADAM19, RELN, SELL, ADGRE5, PLAU, HYAL2, ADAM23, ADAM8, FBN1
SMART	SM00181:EGF	21	2.00957	0.00149593	543	180	10138	2.17821	0.150591	0.150092	NOTCH2, TENM1, LOC508459, TNC, LTBP4, LAMC2, NRG1, LAMB1, FBLN1, PLAT, VLDLR, LAMC1, SORL1, FBLN2, RELN, SELL, ADGRE5, ADGRE3, DNER, FBN1, MEGF9
INTERPRO	IPR009030:Insulin-like growth factor binding protein, N-terminal	14	1.33971	0.00353195	920	131	21859	2.53921	0.187003	0.184825	NOTCH2, LOC508459, IGFBP3, LTBP4, FBLN1, VLDLR, FBLN2, EGFR, ESM1, ADGRE5, DNER, IGFBP6, EPHB2, FBN1
INTERPRO	IPR018097:EGF-like calcium-binding, conserved site	10	0.956938	0.0235033	920	99	21859	2.39998	0.663417	0.655692	NOTCH2, ADGRE5, LOC508459, ADGRE3, DNER, LTBP4, FBLN1, VLDLR, FBLN2, FBN1
INTERPRO	IPR000152:EGF-type aspartate/asparagine hydroxylation site	10	0.956938	0.0294487	920	103	21859	2.30678	0.793382	0.784143	NOTCH2, ADGRE5, LOC508459, ADGRE3, DNER, LTBP4, FBLN1, VLDLR, FBLN2, FBN1
INTERPRO	IPR001881:EGF-like calcium-binding	10	0.956938	0.0841668	920	126	21859	1.8857	1	0.989075	NOTCH2, ADGRE5, LOC508459, ADGRE3, DNER, LTBP4, FBLN1, VLDLR, FBLN2, FBN1
SMART	SM00179:EGF_CA	10	0.956938	0.231756	543	126	10138	1.48177	1	1	NOTCH2, ADGRE5, LOC508459, ADGRE3, DNER, LTBP4, FBLN1, VLDLR, FBLN2, FBN1
Annotation Cluster 14	Enrichment Score: 2.528
Category	Term	Count	%	PValue	List Total	Pop Hits	Pop Total	Fold Enrichment	Benjamini	FDR	Genes
GOTERM_BP_DIRECT	GO:0018149~peptide cross-linking	8	0.76555	1.76827e-05	849	18	16524	8.65018	0.0130985	0.0130366	TGM1, DSP, COL3A1, ANXA1, EPB42, FN1, TGM3, TGM2
INTERPRO	IPR013808:Transglutaminase, conserved site	4	0.382775	0.00353863	920	8	21859	11.8799	0.187003	0.184825	TGM1, EPB42, TGM3, TGM2
INTERPRO	IPR008958:Transglutaminase, C-terminal	4	0.382775	0.00353863	920	8	21859	11.8799	0.187003	0.184825	TGM1, EPB42, TGM3, TGM2
INTERPRO	IPR001102:Transglutaminase, N-terminal	4	0.382775	0.00353863	920	8	21859	11.8799	0.187003	0.184825	TGM1, EPB42, TGM3, TGM2
INTERPRO	IPR023608:Protein-glutamine gamma-glutamyltransferase, eukaryota	4	0.382775	0.00353863	920	8	21859	11.8799	0.187003	0.184825	TGM1, EPB42, TGM3, TGM2
GOTERM_MF_DIRECT	GO:0003810~protein-glutamine gamma-glutamyltransferase activity	4	0.382775	0.0041469	804	8	18058	11.2301	0.405475	0.403632	TGM1, EPB42, TGM3, TGM2
UP_SEQ_FEATURE	DOMAIN:TGc	4	0.382775	0.00525288	933	9	22002	10.4809	0.199909	0.196458	TGM1, EPB42, TGM3, TGM2
INTERPRO	IPR002931:Transglutaminase-like	4	0.382775	0.00711906	920	10	21859	9.50391	0.337296	0.333368	TGM1, EPB42, TGM3, TGM2
PIR_SUPERFAMILY	PIRSF000459:protein-glutamine gamma-glutamyltransferase/erythrocyte membrane protein band 4.2	4	0.382775	0.00892344	101	8	1699	8.41089	0.758492	0.758492	TGM1, EPB42, TGM3, TGM2
SMART	SM00460:TGc	4	0.382775	0.0137511	543	10	10138	7.46814	0.519104	0.517385	TGM1, EPB42, TGM3, TGM2

## Sheet: Suppl. Table S4E
DAVID Bioinformatic Analysis. Functional annotation clustering in comparison of all up-regulated genes which showed significant differential expression in leukocytes in the cows with E. coli(+) LATE (n=3) compared with either the healthy CONT cows or the E. coli(+) EARLY group (n = 6 cows/group).
Annotation Cluster 1	Enrichment Score: 5.38
Category	Term	Count	P(BH)	Genes
GOTERM_CC_DIRECT	GO:0031838~haptoglobin-hemoglobin complex	5	5.33347e-07	HBE1, HBE4, HBB, HBA1, HBG
GOTERM_CC_DIRECT	GO:0005833~hemoglobin complex	5	5.33347e-07	HBE1, HBE4, HBB, HBA1, HBG
GOTERM_MF_DIRECT	GO:0043177~organic acid binding	5	2.11426e-06	HBE1, HBE4, HBB, HBA1, HBG
Annotation Cluster 2	Enrichment Score: 3.99
KEGG_PATHWAY	bta01523:Antifolate resistance	5	0.000842457	LOC100848700, LOC107131271, LOC107131273, LOC509854, LOC107131247
KEGG_PATHWAY	bta02010:ABC transporters	5	0.00143551	LOC100848700, LOC107131271, LOC107131273, LOC509854, LOC107131247
KEGG_PATHWAY	bta04976:Bile secretion	5	0.00458542	LOC100848700, LOC107131271, LOC107131273, LOC509854, LOC107131247
Annotation Cluster 3	Enrichment Score: 1.51
KEGG_PATHWAY	bta00100:Steroid biosynthesis	3	0.0141732	SQLE, CYP51A1, FDFT1
UP_KW_BIOLOGICAL_PROCESS	KW-0444~Lipid biosynthesis	3	0.125392	CERS4, CYP51A1, FDFT1
GOTERM_CC_DIRECT	GO:0005789~endoplasmic reticulum membrane	5	0.26797	CERS4, SQLE, CYP51A1, SVIP, FDFT1
Annotation Cluster 4	Enrichment Score: 1.26
UP_KW_DOMAIN	KW-1133~Transmembrane helix	15	0.0182153	CERS4, SLC20A2, LVRN, CYP51A1, PTH1R, CD1B, SYT7, LOC100294723, SQLE, TMEM101, KEL, DNER, FCER1A, MS4A2, FDFT1
UP_KW_DOMAIN	KW-0812~Transmembrane	19	0.0696337	LOC100848700, CERS4, SLC20A2, LVRN, CYP51A1, HTR1B, MBOAT2, PTH1R, CD1B, SYT7, LOC100294723, SQLE, TMEM101, KEL, DNER, FCER1A, GCNT4, MS4A2, FDFT1
UP_KW_CELLULAR_COMPONENT	KW-0472~Membrane	20	0.541602	LOC100848700, CERS4, SLC20A2, LVRN, CYP51A1, HTR1B, MBOAT2, PTH1R, CD1B, SYT7, LOC100294723, SQLE, TMEM101, KEL, HRH4, DNER, FCER1A, GCNT4, MS4A2, FDFT1
